# Supplementary material for: Piperazine-1,4-diium bis­[tetra­chlorido­aurate(III)] dihydrate
Source: Acta Crystallogr Sect E Struct Rep Online. 2009 Oct 17;65(Pt 11):m1377. doi: 10.1107/S1600536809041063 (PMC2971124; doi:10.1107/S1600536809041063)
Supplement: Supplementary file 1 [file e-65-m1377-sup1.cif]

##############################################################################
###                                                                        ###
###        Electronic paper (Acta Crystallographica Section E)             ###
###                                                                        ###
##############################################################################
#                                                                            #
# This CIF contains the data in a paper accepted for publication in Acta     #
# Crystallographica Section E. It conforms to the requirements of Notes      #
# for Authors for Section E, and has been peer reviewed under the auspices   #
# of the IUCr Commission on Journals.                                        #
#                                                                            #
# Full details of the Crystallographic Information File format               #
# are given in the paper "The Crystallographic Information File (CIF):       #
# a New Standard Archive File for Crystallography" by S. R. Hall, F. H.      #
# Allen and I. D. Brown [Acta Cryst. (1991), A47, 655-685].                  #
#                                                                            #
# The current version of the core CIF dictionary is obtainable from          #
# ftp://ftp.iucr.org/pub/cif_core.dic. The current version number is 2.4.    #
#                                                                            #
# Software is freely available for graphical display of the structure(s) in  #
# this CIF.  For information consult the CIF home page http://www.iucr.org/  #
# cif/home.html                                                              #
#                                                                            #
# This file may be used for bona fide research purposes within the           #
# scientific community so long as proper attribution is given to the journal # 
# article from which it was obtained.                                        #
#                                                                            #
##############################################################################
                                             
data_I
_audit_creation_method     SHELXL-97
_chemical_name_systematic
;
Piperazine-1,4-diium bis[tetrachloridoaurate(III)] dihydrate
;
_chemical_name_common     'piperazinediium tetrachloroaurate(III)'
_chemical_formula_moiety     'C4 H12 N2 2+, 2(Au Cl4 -), 2(H2 O)'
_chemical_formula_sum     'C4 H16 Au2 Cl8 N2 O2'
_chemical_formula_iupac     '(C4 H12 N2) [Au Cl4]2, 2H2 O'
_chemical_formula_weight     801.72
_chemical_melting_point     ?
_symmetry_cell_setting     monoclinic
_symmetry_space_group_name_H-M     'P 21/c'
_symmetry_space_group_name_Hall     '-P 2ybc'
loop_
    _symmetry_equiv_pos_as_xyz
    'x, y, z'
    '-x, y+1/2, -z+1/2'
    '-x, -y, -z'
    'x, -y-1/2, z-1/2'
_cell_length_a     7.7327(11)
_cell_length_b     10.1114(15)
_cell_length_c     11.9024(18)
_cell_angle_alpha     90.00
_cell_angle_beta     105.565(3)
_cell_angle_gamma     90.00
_cell_volume     896.5(2)
_cell_formula_units_Z     2
_cell_measurement_reflns_used     1008
_cell_measurement_theta_min     3.397
_cell_measurement_theta_max     30.558
_cell_measurement_temperature     296(2)
_exptl_crystal_description     prism
_exptl_crystal_colour     yellow
_exptl_crystal_size_max     0.33
_exptl_crystal_size_mid     0.23
_exptl_crystal_size_min     0.08
_exptl_crystal_density_diffrn     2.970
_exptl_crystal_density_meas     ?
_exptl_crystal_density_method     'not measured'
_exptl_crystal_F_000     728
_exptl_absorpt_coefficient_mu     17.531
_exptl_absorpt_correction_type     gaussian
_exptl_absorpt_process_details     '(XPREP and SADABS; Bruker, 2003)'
_exptl_absorpt_correction_T_min     0.04257
_exptl_absorpt_correction_T_max     0.25061
_exptl_special_details
;
;
_diffrn_ambient_temperature     296(2)
_diffrn_radiation_type     MoK\a
_diffrn_radiation_wavelength     0.71073
_diffrn_radiation_monochromator     graphite
_diffrn_measurement_device_type     'Bruker SMART CCD 1000'
_diffrn_measurement_method     \w
_diffrn_detector_area_resol_mean     8.33
_diffrn_reflns_number     6689
_diffrn_reflns_av_R_equivalents     0.0178
_diffrn_reflns_av_sigmaI/netI     0.0198
_diffrn_reflns_theta_min     2.69
_diffrn_reflns_theta_max     31.50
_diffrn_reflns_theta_full     25.00
_diffrn_measured_fraction_theta_max     0.881
_diffrn_measured_fraction_theta_full     0.996
_diffrn_reflns_limit_h_min     -10
_diffrn_reflns_limit_h_max     9
_diffrn_reflns_limit_k_min     -13
_diffrn_reflns_limit_k_max     12
_diffrn_reflns_limit_l_min     -14
_diffrn_reflns_limit_l_max     17
_diffrn_standards_number     ?
_diffrn_standards_interval_count     ?
_diffrn_standards_interval_time     ?
_diffrn_standards_decay_%     0
_refine_special_details
;
Refinement of <i>F</i>^2^ against ALL reflections. The weighted <i>R</i>-factor
<i>wR</i> and goodness of fit <i>S</i> are based on <i>F</i>^2^, conventional
<i>R</i>-factors <i>R</i> are based on <i>F</i>, with <i>F</i> set to zero for
negative <i>F</i>^2^. The threshold expression of <i>F</i>^2^ >
\s(<i>F</i>^2^) is used only for calculating <i>R</i>-factors(gt) <i>etc</i>.
and is not relevant to the choice of reflections for refinement.
<i>R</i>-factors based on <i>F</i>^2^ are statistically about twice as large
as those based on <i>F</i>, and <i>R</i>- factors based on ALL data will be
even larger.
;
_reflns_number_total     2630
_reflns_number_gt     2446
_reflns_threshold_expression     I>2\s(I)
_refine_ls_structure_factor_coef     Fsqd
_refine_ls_matrix_type     full
_refine_ls_R_factor_all     0.0199
_refine_ls_R_factor_gt     0.0178
_refine_ls_wR_factor_gt     0.0436
_refine_ls_wR_factor_ref     0.0444
_refine_ls_goodness_of_fit_ref     1.086
_refine_ls_restrained_S_all     1.086
_refine_ls_number_reflns     2630
_refine_ls_number_parameters     89
_refine_ls_number_restraints     2
_refine_ls_hydrogen_treatment     mixed
_refine_ls_weighting_scheme     calc
_refine_ls_weighting_details
         'calc w=1/[\s^2^(Fo^2^)+(0.0203P)^2^+0.7643P] where P=(Fo^2^+2Fc^2^)/3'
_atom_sites_solution_hydrogens     geom
_atom_sites_solution_primary     direct
_atom_sites_solution_secondary     difmap
_refine_ls_shift/su_max     0.002
_refine_ls_shift/su_mean     0.000
_refine_diff_density_max     1.360
_refine_diff_density_min     -0.747
_refine_ls_extinction_method     'SHELXL97 (Sheldrick, 2008)'
_refine_ls_extinction_coef     0.01512(17)
_refine_ls_extinction_expression
                                    Fc^*^=kFc[1+0.001xFc^2^\l^3^/sin(2\q)]^-1/4^
loop_
    _atom_type_symbol
    _atom_type_description
    _atom_type_scat_dispersion_real
    _atom_type_scat_dispersion_imag
    _atom_type_scat_source
    C C 0.0033 0.0016 'International Tables Vol C Tables 4.2.6.8 and 6.1.1.4'
    H H 0.0000 0.0000 'International Tables Vol C Tables 4.2.6.8 and 6.1.1.4'
    N N 0.0061 0.0033 'International Tables Vol C Tables 4.2.6.8 and 6.1.1.4'
    O O 0.0106 0.0060 'International Tables Vol C Tables 4.2.6.8 and 6.1.1.4'
    Au Au -2.0133 8.8022 'International Tables Vol C Tables 4.2.6.8 and 6.1.1.4'
    Cl Cl 0.1484 0.1585 'International Tables Vol C Tables 4.2.6.8 and 6.1.1.4'
_computing_data_collection     'SMART (Bruker, 2007)'
_computing_cell_refinement     'SAINT (Bruker, 2007)'
_computing_data_reduction     'SAINT (Bruker, 2007)'
_computing_structure_solution     'SHELXS97 (Sheldrick, 2008)'
_computing_structure_refinement     'SHELXL97 (Sheldrick, 2008)'
_computing_molecular_graphics     'SHELXTL (Sheldrick, 2008)'
_computing_publication_material     'publCIF (Westrip, 2009)'
loop_
    _atom_site_type_symbol
    _atom_site_label
    _atom_site_fract_x
    _atom_site_fract_y
    _atom_site_fract_z
    _atom_site_U_iso_or_equiv
    _atom_site_adp_type
    _atom_site_calc_flag
    _atom_site_refinement_flags
    _atom_site_occupancy
    _atom_site_disorder_assembly
    _atom_site_disorder_group
    Au Au1 0.258077(10) 0.481141(8) 0.040268(7) 0.03248(2) Uani d . 1 . .
    Cl Cl1 0.22668(9) 0.31457(6) 0.16243(5) 0.04886(14) Uani d . 1 . .
    Cl Cl2 0.12348(9) 0.34990(6) -0.11438(5) 0.04885(15) Uani d . 1 . .
    Cl Cl3 0.29217(10) 0.64504(6) -0.08394(6) 0.05264(16) Uani d . 1 . .
    Cl Cl4 0.39054(10) 0.60981(7) 0.19756(6) 0.05297(16) Uani d . 1 . .
    O O1 0.5108(2) 0.88550(19) 0.07637(17) 0.0495(4) Uani d D 1 . .
    H H1 0.499(5) 0.8047(14) 0.075(3) 0.074 Uiso d D 1 . .
    H H2 0.546(5) 0.890(4) 0.1494(12) 0.074 Uiso d D 1 . .
    N N1 0.1859(2) 0.02747(18) 0.01336(18) 0.0360(4) Uani d . 1 . .
    H H1A 0.1882 0.1163 0.0188 0.043 Uiso calc R 1 . .
    H H1B 0.2985 -0.0004 0.0190 0.043 Uiso calc R 1 . .
    C C2 0.1246(3) -0.0285(2) 0.1115(2) 0.0390(5) Uani d . 1 . .
    H H2A 0.2018 0.0029 0.1849 0.047 Uiso calc R 1 . .
    H H2B 0.1330 -0.1242 0.1106 0.047 Uiso calc R 1 . .
    C C3 -0.0679(3) 0.0117(2) 0.1018(2) 0.0384(5) Uani d . 1 . .
    H H3A -0.1087 -0.0305 0.1632 0.046 Uiso calc R 1 . .
    H H3B -0.0741 0.1067 0.1113 0.046 Uiso calc R 1 . .
loop_
    _atom_site_aniso_label
    _atom_site_aniso_U_11
    _atom_site_aniso_U_22
    _atom_site_aniso_U_33
    _atom_site_aniso_U_12
    _atom_site_aniso_U_13
    _atom_site_aniso_U_23
    Au1 0.03239(3) 0.02880(4) 0.03751(4) 0.00020(3) 0.01157(3) -0.00039(3)
    Cl1 0.0685(3) 0.0368(3) 0.0414(3) -0.0146(2) 0.0150(2) 0.0013(2)
    Cl2 0.0623(3) 0.0419(3) 0.0398(3) -0.0061(3) 0.0092(2) -0.0053(2)
    Cl3 0.0701(4) 0.0397(3) 0.0488(3) -0.0048(3) 0.0172(3) 0.0087(2)
    Cl4 0.0677(3) 0.0412(3) 0.0463(3) -0.0155(3) 0.0088(3) -0.0056(2)
    O1 0.0402(7) 0.0474(9) 0.0594(10) 0.0011(7) 0.0107(7) 0.0196(8)
    N1 0.0297(7) 0.0361(9) 0.0450(9) -0.0024(6) 0.0151(7) -0.0022(7)
    C2 0.0357(9) 0.0425(12) 0.0386(11) 0.0013(8) 0.0096(8) 0.0047(8)
    C3 0.0371(9) 0.0442(11) 0.0382(10) -0.0045(8) 0.0176(8) -0.0048(8)
_geom_special_details
;
All e.s.d.'s (except the e.s.d. in the dihedral angle between two l.s. planes)
are estimated using the full covariance matrix. The cell e.s.d.'s are taken
into account individually in the estimation of e.s.d.'s in distances, angles
and torsion angles; correlations between e.s.d.'s in cell parameters are only
used when they are defined by crystal symmetry. An approximate (isotropic)
treatment of cell e.s.d.'s is used for estimating e.s.d.'s involving l.s.
planes.
;
loop_
    _geom_bond_atom_site_label_1
    _geom_bond_atom_site_label_2
    _geom_bond_site_symmetry_2
    _geom_bond_distance
    _geom_bond_publ_flag
    Au1 Cl1 . 2.2802(6) n
    Au1 Cl2 . 2.2813(6) n
    Au1 Cl3 . 2.2827(7) n
    Au1 Cl4 . 2.2842(7) n
    O1 H1 . 0.822(14) ?
    O1 H2 . 0.839(13) ?
    N1 C3 3 1.482(3) n
    N1 C2 . 1.486(3) n
    N1 H1A . 0.9000 ?
    N1 H1B . 0.9000 ?
    C2 C3 . 1.517(3) n
    C2 H2A . 0.9700 ?
    C2 H2B . 0.9700 ?
    C3 H3A . 0.9700 ?
    C3 H3B . 0.9700 ?
loop_
    _geom_angle_atom_site_label_1
    _geom_angle_atom_site_label_2
    _geom_angle_atom_site_label_3
    _geom_angle_site_symmetry_1
    _geom_angle_site_symmetry_3
    _geom_angle
    _geom_angle_publ_flag
    Cl1 Au1 Cl2 . . 88.92(3) n
    Cl1 Au1 Cl3 . . 178.87(3) n
    Cl2 Au1 Cl3 . . 90.39(3) n
    Cl1 Au1 Cl4 . . 89.95(3) n
    Cl2 Au1 Cl4 . . 178.82(2) n
    Cl3 Au1 Cl4 . . 90.74(3) n
    H1 O1 H2 . . 94(3) n
    C3 N1 C2 3 . 112.20(17) n
    C3 N1 H1A 3 . 109.2 ?
    C2 N1 H1A . . 109.2 ?
    C3 N1 H1B 3 . 109.2 ?
    C2 N1 H1B . . 109.2 ?
    H1A N1 H1B . . 107.9 ?
    N1 C2 C3 . . 110.55(18) n
    N1 C2 H2A . . 109.5 ?
    C3 C2 H2A . . 109.5 ?
    N1 C2 H2B . . 109.5 ?
    C3 C2 H2B . . 109.5 ?
    H2A C2 H2B . . 108.1 ?
    N1 C3 C2 3 . 110.31(19) n
    N1 C3 H3A 3 . 109.6 ?
    C2 C3 H3A . . 109.6 ?
    N1 C3 H3B 3 . 109.6 ?
    C2 C3 H3B . . 109.6 ?
    H3A C3 H3B . . 108.1 ?
loop_
    _geom_hbond_atom_site_label_D
    _geom_hbond_atom_site_label_H
    _geom_hbond_atom_site_label_A
    _geom_hbond_site_symmetry_A
    _geom_hbond_distance_DH
    _geom_hbond_distance_HA
    _geom_hbond_distance_DA
    _geom_hbond_angle_DHA
    N1 H1B O1 1_545 0.90 1.97 2.815(3) 155
    N1 H1B O1 3_665 0.90 2.39 2.960(3) 121
    O1 H2 Cl1 2_655 0.839(13) 2.57(2) 3.3035(19) 147(3)
    O1 H2 Cl4 2_655 0.839(13) 2.83(3) 3.445(2) 131(3)
    O1 H1 Cl4 . 0.822(14) 2.71(3) 3.382(2) 140(3)
    O1 H1 Cl3 . 0.822(14) 2.67(3) 3.268(2) 131(3)
    N1 H1A Cl1 . 0.90 2.60 3.373(2) 144
    N1 H1A Cl2 . 0.90 2.81 3.575(2) 143
data_global
_journal_date_recd_electronic     2009-09-30
_journal_date_accepted     2009-10-08
_journal_name_full     'Acta Crystallographica, Section E'
_journal_year     2009
_journal_volume     65
_journal_issue     11
_journal_page_first     m1377
_journal_page_last     m1377
_journal_paper_category     QM
_journal_coeditor_code     SU2149
_publ_contact_author_name     'Mikhail Pushilin'
_publ_contact_author_address
;
Institute of Chemistry FEB RAS
159 Prospekt Stoletiya
Vladivostok 690022
Russian Federation
;
_publ_contact_author_email     pumalych@ich.dvo.ru
_publ_contact_author_fax     7-4232-311889
_publ_contact_author_phone     7-4232-311636
_publ_section_title
;
Piperazine-1,4-diium bis[tetrachloridoaurate(III)] dihydrate
;
loop_
    _publ_author_name
    _publ_author_address
    'Anna V. Polishchuk'
;
Institute of Chemistry FEB RAS
159 prospekt Stoletiya
Vladivostok 690022
Russian Federation
;
    'Karaseva, Emilia T. '
;
Institute of Chemistry FEB RAS
159 prospekt Stoletiya
Vladivostok 690022
Russian Federation
;
    'Pushilin, Mikhail A.'
;
Institute of Chemistry FEB RAS
159 prospekt Stoletiya
Vladivostok 690022
Russian Federation
;
_publ_section_synopsis     .
