# Supplementary material for: Piperazine-1,4-diium bis­[tetra­chlorido­aurate(III)] dihydrate
Source: Acta Crystallogr Sect E Struct Rep Online. 2009 Oct 17;65(Pt 11):m1377. doi: 10.1107/S1600536809041063 (PMC2971124; doi:10.1107/S1600536809041063)
Supplement: Supplementary file 2 [file e-65-m1377-Isup2.hkl]

#
# h,k,l, Fc-squared, Fo-squared, sigma(Fo-squared) and status flag
#
data_I
_shelx_title ' abc in P2(1)/c'
_shelx_refln_list_code          4
_shelx_F_calc_maximum      352.70
_exptl_crystal_F_000       728.00
_reflns_d_resolution_high  0.6802
 
loop_
 _symmetry_equiv_pos_as_xyz
 'x, y, z'
 '-x, y+1/2, -z+1/2'
 '-x, -y, -z'
 'x, -y-1/2, z-1/2'
 
_cell_length_a     7.7327
_cell_length_b    10.1114
_cell_length_c    11.9024
_cell_angle_alpha  90.000
_cell_angle_beta  105.565
_cell_angle_gamma  90.000
 
_shelx_F_squared_multiplier     1.000
 
loop_
 _refln_index_h
 _refln_index_k
 _refln_index_l
 _refln_F_squared_calc
 _refln_F_squared_meas
 _refln_F_squared_sigma
 _refln_observed_status
   2   0   0   109771.75   116780.13   1846.11 o
   3   0   0      104.09      202.50     14.88 o
   4   0   0    33010.29    35105.94    572.02 o
   5   0   0     3041.05     3057.10     55.01 o
   6   0   0    19165.03    19400.85    310.92 o
   7   0   0     1362.54     1497.21     31.87 o
   8   0   0     7564.52     7235.85    166.80 o
   9   0   0      955.57      944.97     34.50 o
  10   0   0     1334.42     1298.37     43.46 o
   1   1   0     3128.53     3374.16     45.64 o
   2   1   0     9352.36     9964.47    113.50 o
   3   1   0     1485.87     1623.91     22.88 o
   4   1   0      792.62      778.50     14.73 o
   5   1   0      556.63      558.00     20.66 o
   6   1   0       19.28       21.20      5.22 o
   7   1   0      241.85      285.43      9.95 o
   8   1   0       81.60       87.91      6.25 o
   9   1   0      153.35      163.77     11.44 o
  10   1   0        4.36       -6.84      8.85 o
   2   2   0    43255.00    45004.24    520.71 o
   3   2   0      750.81      786.52     10.14 o
   4   2   0    25592.50    26156.13    258.05 o
   5   2   0     1317.35     1305.66     18.28 o
   6   2   0    13414.47    13482.87    134.73 o
   7   2   0     1125.47     1177.24     16.81 o
   8   2   0     4402.53     4269.70     51.31 o
   9   2   0      984.36     1043.12     55.88 o
  10   2   0     1476.00     1494.93     33.54 o
   1   3   0     1864.95     1940.20     23.94 o
   2   3   0     1566.33     1700.80     19.49 o
   3   3   0     5939.10     6199.18     65.09 o
   4   3   0       40.23       62.04      8.71 o
   5   3   0     2183.14     2198.03     30.66 o
   6   3   0      463.51      469.41     12.98 o
   7   3   0      447.38      441.50     12.14 o
   8   3   0       27.12       54.55     27.08 o
   9   3   0      390.73      402.39     17.04 o
  10   3   0       71.52       86.23     11.28 o
   0   4   0    13289.23    12733.49    297.31 o
   1   4   0     1670.09     1797.56     30.39 o
   2   4   0    36830.77    37361.22    376.69 o
   3   4   0      318.50      363.07      7.64 o
   4   4   0    26368.83    26920.62    273.56 o
   5   4   0      345.31      368.46     10.84 o
   6   4   0     9925.20     9673.99    160.17 o
   7   4   0      505.45      510.74     14.35 o
   8   4   0     2547.04     2550.45     45.31 o
   9   4   0      403.81      439.03     17.82 o
  10   4   0     1420.82     1489.23     34.10 o
   1   5   0    14813.14    15009.05    196.34 o
   2   5   0     5134.31     5153.92     59.31 o
   3   5   0    16302.63    16962.38    190.60 o
   4   5   0     1184.14     1186.00     17.88 o
   5   5   0     5733.86     5709.61     68.76 o
   6   5   0      165.81      183.89      8.43 o
   7   5   0     1335.00     1273.64     26.91 o
   8   5   0      530.94      564.16     28.07 o
   9   5   0      481.55      511.69     19.32 o
   0   6   0    43111.40    38795.46    900.13 o
   1   6   0     1231.78     1305.38     19.94 o
   2   6   0    30853.27    31539.33    410.80 o
   3   6   0       15.34       27.50      5.78 o
   4   6   0    11790.97    12244.55    139.67 o
   5   6   0     1363.02     1420.87     28.64 o
   6   6   0     5226.24     5195.81     64.60 o
   7   6   0      493.25      484.87     16.56 o
   8   6   0     1917.16     1897.81     43.43 o
   9   6   0      168.71      151.08     19.46 o
   1   7   0    26480.84    25845.75    336.96 o
   2   7   0      332.84      363.62      9.57 o
   3   7   0    11051.75    11280.72    150.04 o
   4   7   0       21.63       26.54      4.33 o
   5   7   0     5493.85     5535.34     67.00 o
   6   7   0       15.25       29.96     10.23 o
   7   7   0     3161.33     3179.75     63.81 o
   8   7   0      302.06      272.64     18.02 o
   9   7   0      777.66      809.13     37.39 o
   0   8   0    11658.78    11850.45    280.41 o
   1   8   0      283.67      260.68      8.42 o
   2   8   0     3666.68     3725.59     52.39 o
   3   8   0      572.13      518.66     12.22 o
   4   8   0     1894.15     1939.25     39.80 o
   5   8   0      684.67      664.88     16.39 o
   6   8   0     1559.10     1529.98     28.66 o
   7   8   0      240.67      235.76     18.13 o
   8   8   0      791.91      786.68     29.00 o
   1   9   0     7540.64     7454.81    120.91 o
   2   9   0       17.43       19.13      6.50 o
   3   9   0     4609.42     4637.84    124.35 o
   4   9   0       28.31       45.05      8.13 o
   5   9   0     3531.03     3491.07     67.07 o
   6   9   0      367.91      349.55     32.17 o
   7   9   0     2049.42     2051.05     46.84 o
   8   9   0      288.79      277.14     18.94 o
   0  10   0     1377.99     1379.83     42.32 o
   1  10   0      306.05      291.57     12.98 o
   2  10   0      819.65      800.61     35.99 o
   3  10   0       47.13       53.61      8.40 o
   4  10   0     1345.02     1292.44     31.09 o
   5  10   0      107.39      108.11     11.49 o
   6  10   0      816.35      836.62     26.76 o
   7  10   0        4.39       34.18     18.78 o
   1  11   0     6625.38     6349.00    111.57 o
   2  11   0      132.68      125.79     10.34 o
   3  11   0     9122.92     8953.82    155.40 o
   4  11   0      250.23      241.66     15.24 o
   5  11   0     4397.25     4558.62    134.25 o
   6  11   0      271.32      280.20     27.44 o
   0  12   0       72.73       86.11     14.14 o
   1  12   0       34.77       41.10      9.39 o
   2  12   0      115.66      117.36     18.66 o
   3  12   0        9.65       29.68     11.15 o
   4  12   0       92.40      103.22     12.21 o
   5  12   0        1.05        7.70     12.74 o
   1  13   0     4401.47     4459.26     83.15 o
   2  13   0       38.33       41.52     10.12 o
   3  13   0     4111.31     4230.05     80.67 o
   4  13   0       80.87       77.01     16.13 o
 -10   1   1     2709.79     2671.15     50.97 o
  -9   1   1      148.14      171.69     11.74 o
  -8   1   1     7998.69     7926.80    195.03 o
  -7   1   1      357.17      382.34      8.99 o
  -6   1   1    15073.56    15575.50    177.70 o
  -5   1   1       95.58      104.57      7.65 o
  -4   1   1    31729.26    32874.42    394.69 o
  -3   1   1     1084.33     1219.32     15.63 o
  -2   1   1   124400.70   128574.48   3359.66 o
  -1   1   1     2219.49     2606.15     39.54 o
   0   1   1    80192.26    79455.88  10681.30 o
   1   1   1    11622.27    12092.90    203.14 o
   2   1   1    53573.32    51389.23    844.65 o
   3   1   1    11088.99    10929.26    125.52 o
   4   1   1    31092.48    31742.85    541.43 o
   5   1   1     8232.81     8408.25    117.46 o
   6   1   1    19351.38    19560.76    221.82 o
   7   1   1     4961.41     5127.03     79.49 o
   8   1   1     4418.82     4212.36     52.80 o
   9   1   1     1200.79     1285.33     54.48 o
  10   1   1      875.05      883.60     24.52 o
 -10   2   1       12.61       18.57     10.09 o
  -9   2   1      299.62      298.28     15.24 o
  -8   2   1        5.32        7.10      8.28 o
  -7   2   1      992.95     1010.38     15.33 o
  -6   2   1       40.31       45.50      5.89 o
  -5   2   1     1909.10     1897.71     21.18 o
  -4   2   1     6214.12     6091.78     64.78 o
  -3   2   1      475.83      535.70      8.83 o
  -2   2   1    17902.00    19262.98    195.01 o
  -1   2   1     2717.18     2844.97     33.32 o
   0   2   1       86.94      174.23      7.71 o
   1   2   1     2403.78     2674.60     32.60 o
   2   2   1      158.43      189.37      4.92 o
   3   2   1     1303.12     1243.94     15.85 o
   4   2   1     4585.02     4597.77     56.32 o
   5   2   1      135.33      153.42      8.20 o
   6   2   1       83.67       92.40     11.51 o
   7   2   1     1104.96     1110.49     16.29 o
   8   2   1        5.84        4.76      4.75 o
   9   2   1      263.77      276.06     15.40 o
  10   2   1        6.43        3.16      9.24 o
 -10   3   1     2142.56     2200.70     44.23 o
  -9   3   1      230.92      288.89     15.62 o
  -8   3   1     6708.16     6416.70    157.95 o
  -7   3   1       60.96       60.47      7.58 o
  -6   3   1    19273.17    19227.99    292.15 o
  -5   3   1        1.83        5.81      5.25 o
  -4   3   1    48477.97    50027.23    505.08 o
  -3   3   1       19.31       53.56      4.51 o
  -2   3   1    18564.49    19399.46    196.20 o
  -1   3   1      278.91      395.86     20.42 o
   0   3   1    11160.95    11446.45    156.42 o
   1   3   1    10587.58    10863.94    200.11 o
   2   3   1    28234.03    29462.54    328.65 o
   3   3   1     3983.49     4095.36     48.98 o
   4   3   1    17426.13    17872.06    176.52 o
   5   3   1     2443.26     2435.57     29.21 o
   6   3   1     4245.62     4292.55     47.39 o
   7   3   1     1645.05     1632.57     24.37 o
   8   3   1     2503.86     2509.11     34.66 o
   9   3   1     1147.92     1215.03     28.98 o
  10   3   1      864.05      856.62     38.53 o
 -10   4   1       26.50       37.84     10.36 o
  -9   4   1      648.25      644.97     20.88 o
  -8   4   1       40.47       44.65      9.71 o
  -7   4   1     2399.19     2285.20     37.89 o
  -6   4   1      537.89      535.25     13.96 o
  -5   4   1     7787.82     7641.84     94.45 o
  -4   4   1     1976.83     2049.96     24.52 o
  -3   4   1     6759.46     6894.18     72.00 o
  -2   4   1     1794.97     1782.52     20.25 o
  -1   4   1     3774.14     3860.88     80.69 o
   0   4   1      172.99      229.23     11.50 o
   1   4   1     9096.70     9424.10    123.77 o
   2   4   1      587.59      594.47      9.53 o
   3   4   1     7852.01     7951.18     91.27 o
   4   4   1     1150.21     1166.18     18.17 o
   5   4   1     1469.28     1471.02     22.85 o
   6   4   1      515.22      495.82     13.11 o
   7   4   1      642.37      616.29     14.70 o
   8   4   1      605.87      619.47     16.76 o
   9   4   1      337.11      341.90     49.27 o
 -10   5   1     1129.89     1103.82     28.54 o
  -9   5   1       60.94       74.62     15.73 o
  -8   5   1     3329.10     3382.57     88.52 o
  -7   5   1       58.06       66.16      9.12 o
  -6   5   1     8323.52     8297.72     98.49 o
  -5   5   1      164.30      175.62      8.72 o
  -4   5   1    26031.90    26901.26    273.41 o
  -3   5   1     4601.51     4689.56     50.33 o
  -2   5   1    17881.21    18492.58    187.82 o
  -1   5   1     1035.69     1047.18     18.64 o
   0   5   1    27592.97    26827.84    363.81 o
   1   5   1     4660.04     4852.45     78.18 o
   2   5   1    33119.63    33675.39    438.47 o
   3   5   1     6227.13     6268.44     72.77 o
   4   5   1    15442.88    15491.19    175.86 o
   5   5   1     4468.01     4421.33     55.10 o
   6   5   1     5019.30     4931.30     85.91 o
   7   5   1     1085.14     1106.59     35.19 o
   8   5   1     2845.71     2835.80     44.97 o
   9   5   1      626.36      661.82     32.39 o
  -9   6   1     1044.98     1075.84     28.40 o
  -8   6   1        8.10        2.18      8.06 o
  -7   6   1     2927.75     2902.12     46.80 o
  -6   6   1       30.12       45.55      5.78 o
  -5   6   1     5783.47     5865.26     70.09 o
  -4   6   1      584.42      608.32     10.90 o
  -3   6   1    12695.84    13118.84    142.67 o
  -2   6   1        8.52       28.39      7.32 o
  -1   6   1    19117.08    18753.78    256.71 o
   0   6   1     4614.23     4576.36     78.55 o
   1   6   1    18740.33    18920.92    247.32 o
   2   6   1     5025.20     5140.70     69.83 o
   3   6   1    11379.06    11486.04    130.50 o
   4   6   1      868.65      900.47     15.33 o
   5   6   1     7714.54     7592.45     89.98 o
   6   6   1     1915.19     1915.34     28.90 o
   7   6   1     2030.28     1959.35     36.24 o
   8   6   1     1063.29     1087.37     31.12 o
   9   6   1      687.69      685.73     33.59 o
  -9   7   1       40.96       31.00     16.13 o
  -8   7   1     1619.43     1611.69     48.45 o
  -7   7   1      397.79      378.60     15.50 o
  -6   7   1     2252.55     2292.14     32.13 o
  -5   7   1      278.85      306.35     11.11 o
  -4   7   1     5495.35     5581.03     65.94 o
  -3   7   1       21.21       39.86      7.71 o
  -2   7   1    16449.09    16741.99    219.55 o
  -1   7   1       13.25       95.38      9.82 o
   0   7   1    17228.80    16581.41    303.02 o
   1   7   1       37.01       48.60     11.98 o
   2   7   1     9866.93    10259.97    136.27 o
   3   7   1     1460.81     1505.30     30.92 o
   4   7   1     4368.18     4416.91     63.23 o
   5   7   1     2074.00     1970.02     49.52 o
   6   7   1     3461.91     3356.75     52.56 o
   7   7   1      931.47      898.53     22.77 o
   8   7   1     1054.72     1045.31     35.67 o
   9   7   1      291.60      282.34     24.71 o
  -9   8   1     1485.49     1467.84     52.88 o
  -8   8   1       31.71       17.62     15.33 o
  -7   8   1     3929.71     4079.76     77.74 o
  -6   8   1        2.31       20.40      7.88 o
  -5   8   1     3878.96     3832.65     55.31 o
  -4   8   1      132.26      147.96      6.85 o
  -3   8   1     7578.84     7743.13    112.95 o
  -2   8   1     1587.70     1601.31     25.04 o
  -1   8   1    16001.61    15875.08    208.73 o
   0   8   1     1577.36     1661.77     33.09 o
   1   8   1     7967.27     8058.31    107.76 o
   2   8   1      688.19      733.12     19.11 o
   3   8   1     3011.15     3100.39     57.83 o
   4   8   1      993.41      991.27     25.14 o
   5   8   1     4592.97     4567.30     84.60 o
   6   8   1     1399.78     1401.33     27.61 o
   7   8   1     2115.94     2120.17     38.57 o
   8   8   1      392.10      346.96     21.48 o
  -8   9   1      711.10      711.37     27.64 o
  -7   9   1        2.51       27.61     11.51 o
  -6   9   1     1428.26     1449.31     34.98 o
  -5   9   1        7.98       15.72      7.94 o
  -4   9   1     1948.74     1960.17     40.37 o
  -3   9   1      574.21      565.63     13.34 o
  -2   9   1     4006.72     3939.32     55.45 o
  -1   9   1      215.62      232.33     15.52 o
   0   9   1     1501.89     1481.19     30.78 o
   1   9   1     1165.57     1162.77     26.05 o
   2   9   1     1291.57     1259.10     28.02 o
   3   9   1      129.16      146.09     10.05 o
   4   9   1     1044.44     1043.29     26.48 o
   5   9   1       61.21       50.93      9.67 o
   6   9   1      739.91      745.58     24.88 o
   7   9   1      430.97      398.07     34.23 o
   8   9   1      149.51      137.39     21.12 o
  -7  10   1     3249.56     3320.53    101.74 o
  -6  10   1      116.16       97.54     19.72 o
  -5  10   1     6091.15     6091.88    109.91 o
  -4  10   1        4.20        6.89      7.57 o
  -3  10   1     5873.31     5828.95    103.27 o
  -2  10   1      103.84      112.83     11.65 o
  -1  10   1     6498.69     6379.37     87.39 o
   0  10   1      138.18      156.44     10.45 o
   1  10   1     6257.25     6004.22    105.19 o
   2  10   1      460.92      470.85     16.23 o
   3  10   1     4771.00     4925.66    130.76 o
   4  10   1     1497.21     1434.76     85.79 o
   5  10   1     2173.32     2161.32     46.95 o
   6  10   1      816.26      818.63     26.99 o
  -6  11   1      218.30      202.18     24.64 o
  -5  11   1      213.04      229.63     15.29 o
  -4  11   1      369.04      375.97     16.80 o
  -3  11   1      137.33      150.49     11.46 o
  -2  11   1      350.96      342.28     27.75 o
  -1  11   1      476.92      439.46     16.33 o
   0  11   1      311.92      326.91     14.50 o
   1  11   1      695.43      686.77     20.09 o
   2  11   1      567.31      537.09     18.58 o
   3  11   1       12.86       12.17      8.90 o
   4  11   1      474.69      461.16     19.09 o
   5  11   1       12.27        5.46      9.89 o
   6  11   1      128.72      217.19     20.25 o
  -5  12   1     3549.64     3699.23     73.12 o
  -4  12   1        1.33        0.95      9.46 o
  -3  12   1     4167.35     4191.85     78.55 o
  -2  12   1      113.27      148.38     11.34 o
  -1  12   1     4362.81     4225.63    117.69 o
   0  12   1      426.01      392.41     16.21 o
   1  12   1     7128.37     7145.59    125.89 o
   2  12   1     1092.78     1052.31     27.75 o
   3  12   1     6244.71     6414.20    115.62 o
   4  12   1     1172.29     1135.37     39.41 o
   5  12   1     2060.08     2130.83     65.27 o
  -4  13   1        0.61       10.82     13.01 o
  -3  13   1        7.72        8.12      9.55 o
  -2  13   1        0.22       10.02      8.84 o
  -1  13   1      122.73      123.86     11.58 o
   0  13   1       73.36       82.09     10.84 o
   1  13   1      244.46      310.50     16.89 o
   2  13   1       24.15       29.12     13.11 o
   3  13   1       10.68       24.82     13.67 o
 -10   0   2     2348.53     2359.83     65.61 o
  -9   0   2        6.22        0.33     11.62 o
  -8   0   2     6128.06     6047.50    141.97 o
  -7   0   2      450.48      442.52     23.61 o
  -6   0   2     6536.36     6881.79    135.94 o
  -5   0   2      222.10      218.31     14.59 o
  -4   0   2    26788.40    26860.75    428.04 o
  -3   0   2    18172.91    18296.05    291.57 o
  -2   0   2    83801.58    83061.13   1789.46 o
  -1   0   2    22901.62    23298.00    501.65 o
   0   0   2    74041.60    65357.81   1524.69 o
   1   0   2    12852.76    12621.33    358.08 o
   2   0   2    31046.38    29120.87    626.03 o
   3   0   2    17923.99    17743.88    516.61 o
   4   0   2    38679.00    37892.23    601.79 o
   5   0   2    18309.98    18848.18    302.80 o
   6   0   2    10160.49     9935.99    163.88 o
   7   0   2     6920.80     6872.85    158.68 o
   8   0   2     1722.30     1596.74     34.30 o
   9   0   2     2311.29     2299.02     62.81 o
  10   0   2      525.04      502.01     27.26 o
 -10   1   2        1.61       -6.09      9.62 o
  -9   1   2       73.43       71.93      9.58 o
  -8   1   2      125.94      148.95     11.13 o
  -7   1   2      136.95      167.70     10.74 o
  -6   1   2      319.73      308.08      8.70 o
  -5   1   2       18.63       26.61      4.32 o
  -4   1   2     6008.86     6062.46     57.11 o
  -3   1   2      278.49      330.71      7.48 o
  -2   1   2     7455.10     7935.81     91.10 o
  -1   1   2      189.61      282.82     13.56 o
   0   1   2      196.04      342.01     20.22 o
   1   1   2       92.12      126.26      4.70 o
   2   1   2    10821.32    10382.90    137.83 o
   3   1   2     2137.42     2115.89     28.53 o
   4   1   2     2681.49     2688.92     35.62 o
   5   1   2       90.24       74.34     11.26 o
   6   1   2      146.57      132.78     12.42 o
   7   1   2      174.74      171.43      7.96 o
   8   1   2        1.86       -0.75      5.49 o
   9   1   2       25.55       37.98      7.10 o
  10   1   2       36.16       36.35      9.70 o
 -10   2   2     2321.95     2379.73     46.93 o
  -9   2   2       24.17       21.71      9.49 o
  -8   2   2     7896.08     7740.45    126.30 o
  -7   2   2      605.37      588.78     15.73 o
  -6   2   2    21658.97    21946.24    248.54 o
  -5   2   2      667.86      681.52     11.60 o
  -4   2   2    37310.59    38377.63    402.43 o
  -3   2   2     5825.94     6065.49     63.45 o
  -2   2   2    61020.93    61213.68    624.61 o
  -1   2   2    19003.76    19988.29    295.37 o
   0   2   2    66734.96    66172.64   2408.71 o
   1   2   2    13361.66    13751.87    147.35 o
   2   2   2    42728.64    41614.80    615.27 o
   3   2   2     7805.15     7793.61     90.54 o
   4   2   2    18006.47    18203.01    206.85 o
   5   2   2     4957.96     5006.34     61.85 o
   6   2   2     3608.83     3572.64     46.25 o
   7   2   2     4051.49     4019.11     90.09 o
   8   2   2     1202.60     1097.74     16.53 o
   9   2   2     1929.78     1953.24     27.53 o
  10   2   2      483.83      450.24     18.58 o
 -10   3   2        0.23       -6.70      9.10 o
  -9   3   2      565.06      581.43     19.90 o
  -8   3   2       90.42      105.38     10.91 o
  -7   3   2     2045.80     1987.63     33.81 o
  -6   3   2      257.96      261.15     10.43 o
  -5   3   2     3345.49     3224.39     45.77 o
  -4   3   2     2786.16     2906.54     43.59 o
  -3   3   2     6116.83     6318.41     65.96 o
  -2   3   2     1048.38     1039.17     14.09 o
  -1   3   2     8102.17     8371.42     96.94 o
   0   3   2      224.93      296.80     22.19 o
   1   3   2    12863.57    13176.42    152.03 o
   2   3   2     5741.93     6013.94     62.93 o
   3   3   2      332.27      344.45      7.66 o
   4   3   2      956.18      964.25     16.60 o
   5   3   2      790.54      809.52     13.85 o
   6   3   2      192.09      206.17      8.08 o
   7   3   2      464.15      470.10     11.13 o
   8   3   2      121.50      140.79      7.09 o
   9   3   2       93.26       89.77      9.00 o
 -10   4   2     1463.58     1521.65     34.79 o
  -9   4   2       15.80       18.36     20.51 o
  -8   4   2     5005.19     4815.48     83.45 o
  -7   4   2      345.72      299.52     13.10 o
  -6   4   2    21447.28    21366.07    241.96 o
  -5   4   2     3020.08     3070.34     35.28 o
  -4   4   2    19178.06    19444.86    235.98 o
  -3   4   2     5002.99     5183.47     54.61 o
  -2   4   2    21311.95    21689.88    263.35 o
  -1   4   2    15606.42    16375.01    188.05 o
   0   4   2    37264.90    36950.81    571.62 o
   1   4   2    21137.20    21325.45    244.42 o
   2   4   2    29972.57    31168.79    558.40 o
   3   4   2    12653.89    12772.05    145.36 o
   4   4   2     4993.15     4972.57     60.29 o
   5   4   2     2491.89     2462.07     39.83 o
   6   4   2     1610.45     1686.73     25.99 o
   7   4   2     2736.13     2768.30     38.54 o
   8   4   2     1173.67     1177.61     21.11 o
   9   4   2     1641.60     1700.13     38.40 o
 -10   5   2        0.87        5.01      9.95 o
  -9   5   2      775.73      808.77     23.96 o
  -8   5   2      103.81       96.37     11.44 o
  -7   5   2     1867.29     1809.83     32.08 o
  -6   5   2      103.87       98.42      6.57 o
  -5   5   2     6654.35     6710.48     71.73 o
  -4   5   2       30.69       51.97      7.38 o
  -3   5   2     9067.11     9503.08    110.69 o
  -2   5   2       81.51       92.26      3.83 o
  -1   5   2    11422.39    11763.33    161.68 o
   0   5   2     3156.30     3284.99     48.33 o
   1   5   2    16393.45    16304.90    187.79 o
   2   5   2      517.10      536.76     11.25 o
   3   5   2    12809.23    13011.31    147.70 o
   4   5   2      520.81      546.09     12.16 o
   5   5   2     2531.12     2494.22     34.03 o
   6   5   2     1503.26     1446.38     23.39 o
   7   5   2      619.86      617.24     18.88 o
   8   5   2     1154.26     1137.98     25.70 o
   9   5   2      137.20      148.61     13.67 o
 -10   6   2      793.60      862.89     36.46 o
  -9   6   2        0.43        1.27      9.71 o
  -8   6   2     1781.62     1690.38     37.85 o
  -7   6   2        3.90       14.54     12.31 o
  -6   6   2     4159.46     4128.71     59.89 o
  -5   6   2      849.11      912.45     14.44 o
  -4   6   2     5562.61     5723.12     61.34 o
  -3   6   2     3341.39     3442.72     50.44 o
  -2   6   2    14802.89    14890.09    172.49 o
  -1   6   2     1450.35     1535.46     25.90 o
   0   6   2    20368.52    20392.33    316.26 o
   1   6   2     3975.66     3957.06     53.98 o
   2   6   2    10199.50    10616.16    140.76 o
   3   6   2     9737.62     9786.38    131.47 o
   4   6   2     6240.80     6190.65     86.35 o
   5   6   2     4037.62     3966.55     59.04 o
   6   6   2     3689.63     3593.06     56.14 o
   7   6   2     1782.83     1761.65     39.65 o
   8   6   2      936.34      897.05     50.86 o
   9   6   2      898.91      897.53     27.81 o
  -9   7   2     1340.06     1412.59     34.66 o
  -8   7   2       24.62       15.13     10.31 o
  -7   7   2     1347.01     1379.31     43.23 o
  -6   7   2      257.17      272.30     11.84 o
  -5   7   2     3494.92     3615.78     41.22 o
  -4   7   2     1700.69     1670.84     21.22 o
  -3   7   2    11025.33    11153.54    115.47 o
  -2   7   2     5295.80     5433.77     66.30 o
  -1   7   2    11805.54    11720.20    163.16 o
   0   7   2     8334.64     8394.31    141.48 o
   1   7   2     3670.64     3814.60     67.59 o
   2   7   2     2760.23     2837.14     52.59 o
   3   7   2     6828.24     6729.47    116.77 o
   4   7   2     5121.17     4923.16     88.88 o
   5   7   2     3644.23     3539.68     53.91 o
   6   7   2     2895.37     2837.99     46.40 o
   7   7   2     1093.84     1082.59     25.33 o
   8   7   2      855.86      816.72     28.03 o
  -9   8   2       11.10       13.01     16.93 o
  -8   8   2     1202.34     1230.48     47.31 o
  -7   8   2       46.93       65.04      8.89 o
  -6   8   2     1954.51     1987.13     39.14 o
  -5   8   2       34.49       36.76      5.17 o
  -4   8   2     5517.37     5661.92     61.58 o
  -3   8   2      306.86      346.34      9.84 o
  -2   8   2     9135.84     9166.75    109.13 o
  -1   8   2      285.39      332.34     14.56 o
   0   8   2     6472.89     6487.02    111.23 o
   1   8   2      164.47      171.92     12.95 o
   2   8   2     3145.48     3099.42     57.40 o
   3   8   2      343.59      306.16     14.39 o
   4   8   2     3825.30     3729.05     70.13 o
   5   8   2      823.01      791.07     24.26 o
   6   8   2      965.19      958.92     22.33 o
   7   8   2      594.00      563.92     19.11 o
   8   8   2      117.14       87.52     14.41 o
  -8   9   2        3.03       -3.92     15.07 o
  -7   9   2     3073.46     3140.76     62.90 o
  -6   9   2      263.45      312.36     17.27 o
  -5   9   2     5474.28     5561.17     67.33 o
  -4   9   2     1671.32     1750.23     28.60 o
  -3   9   2    12540.96    12451.95    165.82 o
  -2   9   2     2156.87     2154.08     32.68 o
  -1   9   2    12815.78    12528.62    166.46 o
   0   9   2     1419.44     1389.49     29.47 o
   1   9   2     5738.71     5809.12    101.44 o
   2   9   2     1943.95     1904.30     38.74 o
   3   9   2     3101.61     3093.02     58.97 o
   4   9   2     2448.38     2399.11     49.07 o
   5   9   2     1956.82     1990.26     44.27 o
   6   9   2      970.79      967.97     29.06 o
   7   9   2      661.58      678.44     31.53 o
  -8  10   2      291.44      313.16     28.17 o
  -7  10   2      163.75      206.90     15.85 o
  -6  10   2      634.02      709.25     37.58 o
  -5  10   2       15.28       29.10      8.83 o
  -4  10   2     1138.59     1117.10     27.27 o
  -3  10   2      370.14      391.33     11.73 o
  -2  10   2      685.99      673.98     14.55 o
  -1  10   2     2722.18     2760.28     40.86 o
   0  10   2      217.10      266.70     49.16 o
   1  10   2     1766.37     1774.70     36.84 o
   2  10   2      485.98      671.87     65.83 o
   3  10   2      317.72      315.51     15.24 o
   4  10   2      503.35      499.24     35.21 o
   5  10   2      364.20      371.94     18.62 o
   6  10   2       23.23       29.58     14.67 o
   7  10   2      275.84      348.03     26.70 o
  -6  11   2      262.73      301.59     29.89 o
  -5  11   2     3431.79     3632.60    103.66 o
  -4  11   2      518.36      536.93     28.79 o
  -3  11   2     3846.38     3716.48     69.60 o
  -2  11   2      604.52      642.71     19.48 o
  -1  11   2     4880.58     4875.19     87.65 o
   0  11   2     1418.00     1373.13     30.90 o
   1  11   2     8089.15     8076.76    140.22 o
   2  11   2     2790.80     2697.74     61.92 o
   3  11   2     3392.33     3459.07     66.98 o
   4  11   2     1312.57     1275.34     32.69 o
   5  11   2     1150.85     1238.05     33.61 o
   6  11   2      933.90      948.86     39.54 o
  -5  12   2        7.29        4.98     16.39 o
  -4  12   2       15.63       22.82     11.58 o
  -3  12   2        2.87        5.91      7.97 o
  -2  12   2      125.14      130.99     10.87 o
  -1  12   2        0.79       -4.60      7.82 o
   0  12   2      101.13      117.65     13.98 o
   1  12   2       10.92       34.93     13.77 o
   2  12   2       59.86       63.84     10.66 o
   3  12   2      189.67      204.22     13.98 o
   4  12   2       30.39       25.91     10.82 o
  -4  13   2      246.75      315.32     22.78 o
  -3  13   2     2004.80     2076.06     45.25 o
  -2  13   2      374.21      397.02     17.56 o
  -1  13   2     2514.85     2569.60     52.23 o
   0  13   2      836.57      850.99     24.81 o
   1  13   2     3259.74     3347.26     65.60 o
   2  13   2     1193.62     1179.65     31.02 o
 -10   1   3     3580.19     3758.27     67.52 o
  -9   1   3      506.49      513.33     22.81 o
  -8   1   3     5892.10     5994.44    164.39 o
  -7   1   3     1035.07     1024.41     25.85 o
  -6   1   3    12127.36    12429.83    144.00 o
  -5   1   3     6288.93     6414.46     68.29 o
  -4   1   3    31386.79    32631.73    330.93 o
  -3   1   3    14635.94    14555.86    186.84 o
  -2   1   3    28167.12    28659.13    364.55 o
  -1   1   3    15328.25    15312.98    138.32 o
   0   1   3    13861.80    13036.70    177.97 o
   1   1   3    10694.36    10172.94    233.67 o
   2   1   3    16043.60    15484.68    275.22 o
   3   1   3    28192.11    28106.86    316.17 o
   4   1   3    10910.00    10707.57    136.93 o
   5   1   3    21456.30    21078.04    239.80 o
   6   1   3     3871.80     3682.41     47.36 o
   7   1   3     5051.35     4906.74     71.36 o
   8   1   3      882.98      819.32     16.25 o
   9   1   3     2024.05     2185.14     31.57 o
  10   1   3      117.67      122.24     27.39 o
 -10   2   3       23.96       10.96      9.52 o
  -9   2   3      508.83      491.98     18.52 o
  -8   2   3        9.61       21.36      9.04 o
  -7   2   3      684.90      702.34     24.93 o
  -6   2   3      339.30      334.87     12.18 o
  -5   2   3     1248.58     1220.55     16.56 o
  -4   2   3     2435.71     2446.32     27.79 o
  -3   2   3     1665.35     1630.10     18.96 o
  -2   2   3      788.74      821.65     14.17 o
  -1   2   3     8337.02     8635.07    118.10 o
   0   2   3    10514.04    10746.93    182.00 o
   1   2   3     4832.27     5017.39     68.17 o
   2   2   3    13166.94    13324.65    154.62 o
   3   2   3      681.68      696.46     12.91 o
   4   2   3     3597.63     3503.76     44.69 o
   5   2   3       88.40       86.01      7.17 o
   6   2   3      159.61      163.58      8.31 o
   7   2   3      122.32       95.69      8.40 o
   8   2   3      363.84      369.90     10.00 o
   9   2   3       11.23        6.25      5.46 o
 -10   3   3     2393.00     2379.92     47.31 o
  -9   3   3      450.87      472.13     19.71 o
  -8   3   3     8724.54     8083.36    220.66 o
  -7   3   3     2542.69     2481.13     47.39 o
  -6   3   3    19742.93    19962.01    307.34 o
  -5   3   3     5161.87     5163.17     55.63 o
  -4   3   3    29387.84    30801.83    311.66 o
  -3   3   3    13733.95    14210.65    145.06 o
  -2   3   3    35255.62    35772.80    401.38 o
  -1   3   3    47823.55    47427.70   1811.75 o
   0   3   3    58570.59    58299.47    787.86 o
   1   3   3    39144.92    40743.13    572.20 o
   2   3   3    21026.66    21436.58    278.22 o
   3   3   3    12839.72    13035.34    129.42 o
   4   3   3     2905.62     2824.04     32.46 o
   5   3   3     8936.99     9125.84     93.57 o
   6   3   3     2085.11     2073.86     26.27 o
   7   3   3     4662.13     4639.18     57.44 o
   8   3   3      763.59      714.17     13.65 o
   9   3   3     1375.50     1366.89     27.32 o
 -10   4   3       96.86      103.92     15.17 o
  -9   4   3      749.80      696.73     22.09 o
  -8   4   3      604.17      601.71     31.83 o
  -7   4   3     3146.32     3194.34     58.33 o
  -6   4   3      941.31      918.60     23.57 o
  -5   4   3     4955.62     5108.36     55.56 o
  -4   4   3      905.71      882.89     12.76 o
  -3   4   3     3948.25     3992.56     42.78 o
  -2   4   3     1529.65     1508.47     19.57 o
  -1   4   3    12223.83    12549.53    144.72 o
   0   4   3     6141.32     6368.95    109.81 o
   1   4   3    12309.85    12521.70    211.46 o
   2   4   3     2125.59     2233.69     43.91 o
   3   4   3     5344.05     5134.99     71.76 o
   4   4   3      598.88      611.90     19.44 o
   5   4   3     1464.49     1422.79     22.37 o
   6   4   3     1119.35     1160.05     20.32 o
   7   4   3      453.52      438.22     16.96 o
   8   4   3      800.29      844.62     29.51 o
   9   4   3      109.70       96.18     12.50 o
 -10   5   3     1355.60     1420.78     33.81 o
  -9   5   3       40.54       31.89      9.94 o
  -8   5   3     4069.96     3872.32     79.71 o
  -7   5   3      843.31      812.98     22.77 o
  -6   5   3     6124.04     5978.05    102.45 o
  -5   5   3     2928.48     2956.62     34.10 o
  -4   5   3     7470.80     7521.48     79.03 o
  -3   5   3     2933.73     3000.93     33.12 o
  -2   5   3    11160.39    11428.14    116.97 o
  -1   5   3    10187.43    10377.47    143.10 o
   0   5   3    13459.90    14030.15    237.35 o
   1   5   3    20959.96    21248.97    289.23 o
   2   5   3     2390.86     2471.21     49.96 o
   3   5   3    11766.30    11890.24    200.83 o
   4   5   3     1025.58     1021.15     20.16 o
   5   5   3     6500.16     6389.09     96.47 o
   6   5   3     1952.45     1878.82     34.40 o
   7   5   3     3676.05     3741.43     59.52 o
   8   5   3      326.73      279.83     15.00 o
   9   5   3     1130.83     1121.56     43.23 o
 -10   6   3      118.96      105.34     12.79 o
  -9   6   3      753.27      753.40     24.31 o
  -8   6   3      414.62      399.38     18.33 o
  -7   6   3     2481.61     2462.57     48.33 o
  -6   6   3      372.09      395.12     13.43 o
  -5   6   3     4107.33     4234.39     47.05 o
  -4   6   3      560.46      585.15     10.36 o
  -3   6   3     3429.30     3482.61     38.34 o
  -2   6   3     6301.02     6450.43     67.59 o
  -1   6   3      605.82      602.66     13.72 o
   0   6   3     2946.39     3042.99     37.88 o
   1   6   3     5757.55     5712.02     81.85 o
   2   6   3     3297.62     3405.51     61.68 o
   3   6   3     4109.93     4087.71     74.24 o
   4   6   3     3876.92     3781.42     55.85 o
   5   6   3      988.02      930.93     20.71 o
   6   6   3     3693.25     3559.56     56.06 o
   7   6   3      156.68      152.09     11.50 o
   8   6   3     1067.33     1094.55     33.57 o
 -10   7   3      813.13      864.64     38.19 o
  -9   7   3       78.49       98.82     12.98 o
  -8   7   3     1306.82     1292.27     32.61 o
  -7   7   3      299.78      289.59     13.53 o
  -6   7   3     2321.82     2315.74     37.07 o
  -5   7   3     2222.19     2203.54     27.13 o
  -4   7   3     5608.43     5668.77     61.07 o
  -3   7   3     1743.69     1679.17     20.79 o
  -2   7   3     7712.32     7831.31     93.37 o
  -1   7   3      865.38      913.52     36.67 o
   0   7   3     4473.91     4449.95     65.78 o
   1   7   3     1887.03     1873.96     31.62 o
   2   7   3     3558.05     3529.84     64.29 o
   3   7   3     4257.58     4167.75     75.94 o
   4   7   3     3922.71     3752.74     70.84 o
   5   7   3     3080.88     2855.87     58.11 o
   6   7   3     1728.64     1682.46     32.01 o
   7   7   3     1074.33     1095.01     25.83 o
   8   7   3      164.19      151.69     20.30 o
  -9   8   3     1390.73     1393.01     49.93 o
  -8   8   3      202.89      215.97     14.82 o
  -7   8   3     2952.00     2988.47     47.44 o
  -6   8   3      706.42      748.18     17.92 o
  -5   8   3     6799.99     6853.11     91.73 o
  -4   8   3     2694.97     2743.22     32.25 o
  -3   8   3    12345.29    12168.15    143.53 o
  -2   8   3     5752.39     5725.64     70.19 o
  -1   8   3     4445.29     4475.57     67.25 o
   0   8   3     4350.85     4316.71     64.84 o
   1   8   3     2281.31     2512.33    115.58 o
   2   8   3     9379.10     9273.14    158.14 o
   3   8   3     2647.43     2792.21     54.09 o
   4   8   3     7246.76     7149.18    126.60 o
   5   8   3     1226.70     1207.68     31.69 o
   6   8   3     2133.52     2098.92     48.02 o
   7   8   3      219.98      213.12     16.87 o
   8   8   3      752.43      864.00     42.58 o
  -8   9   3      411.79      509.88     31.97 o
  -7   9   3      127.63      153.56     12.21 o
  -6   9   3     1499.52     1582.56     28.43 o
  -5   9   3      356.69      365.97     14.24 o
  -4   9   3     2833.26     2824.99     38.58 o
  -3   9   3     1927.83     1931.91     28.10 o
  -2   9   3     1385.55     1393.63     21.66 o
  -1   9   3     3477.93     3293.13     60.13 o
   0   9   3     1598.51     1538.60     32.23 o
   1   9   3      831.56      809.73     21.38 o
   2   9   3     2781.63     2670.48     51.73 o
   3   9   3      656.88      615.54     19.69 o
   4   9   3      582.41      551.10     20.69 o
   5   9   3     1072.05     1051.07     29.75 o
   6   9   3       21.03       23.18     10.76 o
   7   9   3      307.22      338.76     28.57 o
  -7  10   3     2552.76     2706.40     85.52 o
  -6  10   3      861.84      947.04     42.20 o
  -5  10   3     4193.00     4188.08     75.20 o
  -4  10   3     1703.32     1761.84     29.13 o
  -3  10   3     5733.40     5602.54     77.92 o
  -2  10   3     2376.38     2392.41     36.40 o
  -1  10   3     7659.42     7534.57    102.41 o
   0  10   3     5224.66     5034.87    103.15 o
   1  10   3     4245.28     4258.04     77.58 o
   2  10   3     4859.86     4767.97     86.52 o
   3  10   3     2372.61     2348.18     48.31 o
   4  10   3     2359.98     2329.44     49.51 o
   5  10   3      801.99      817.22     31.15 o
   6  10   3     1024.82     1031.80     37.79 o
  -6  11   3      180.57      161.11     22.38 o
  -5  11   3        4.95      -12.01     13.67 o
  -4  11   3      298.05      289.76     18.97 o
  -3  11   3      112.53      123.77     10.35 o
  -2  11   3       35.61       42.62      8.07 o
  -1  11   3      851.48      849.52     17.28 o
   0  11   3       92.80      128.20     29.58 o
   1  11   3      593.82      590.27     19.49 o
   2  11   3       88.27       88.92     10.42 o
   3  11   3      342.34      358.17     40.10 o
   4  11   3       24.50       35.79     10.76 o
   5  11   3      310.80      320.20     19.33 o
  -5  12   3     1376.66     1390.65     53.40 o
  -4  12   3      379.63      448.18     28.38 o
  -3  12   3      865.87      883.68     24.30 o
  -2  12   3      738.93      760.88     22.12 o
  -1  12   3     2137.68     2074.26     43.15 o
   0  12   3     2604.52     2612.74     76.11 o
   1  12   3     1817.79     1835.52     40.09 o
   2  12   3     2056.23     2008.39     43.59 o
   3  12   3      890.41      912.83     26.96 o
   4  12   3     1241.28     1226.58     45.58 o
  -3  13   3       28.77       25.70      9.49 o
  -2  13   3      126.93      148.98     12.15 o
  -1  13   3      102.19      113.42     11.42 o
   0  13   3      118.13      132.46     12.25 o
   1  13   3        0.26        6.91     15.00 o
   2  13   3        8.64        6.78     14.87 o
 -10   0   4     2176.57     2239.64     64.11 o
  -9   0   4     1068.53     1089.49     39.31 o
  -8   0   4     4071.18     4162.95    103.24 o
  -7   0   4     4294.06     4125.12    102.99 o
  -6   0   4    10095.88    10268.63    233.97 o
  -5   0   4    19849.65    20495.62    327.00 o
  -4   0   4    19223.24    19159.64    416.11 o
  -3   0   4    19937.23    19806.02    427.31 o
  -2   0   4     8858.69     8963.67    194.32 o
  -1   0   4     2961.85     2832.48     77.21 o
   0   0   4      913.82      897.91     35.93 o
   2   0   4    12906.29    13242.14    286.20 o
   3   0   4    33077.43    32260.61    511.84 o
   4   0   4     3470.19     3604.04    201.44 o
   5   0   4     6483.51     6385.78    109.39 o
   6   0   4      214.57      203.62     22.62 o
   7   0   4     4086.16     4081.87     73.78 o
   8   0   4        9.47        1.05      8.31 o
   9   0   4     2439.24     2647.00     52.35 o
 -10   1   4        8.57       29.37     10.02 o
  -9   1   4       90.96       85.84     14.41 o
  -8   1   4       29.72       41.06     13.34 o
  -7   1   4      144.55      154.48     11.59 o
  -6   1   4      119.41      133.21      9.14 o
  -5   1   4      386.81      380.01      9.73 o
  -4   1   4      686.22      694.70     22.85 o
  -3   1   4     7442.46     7563.05     98.04 o
  -2   1   4       51.11       59.38      2.69 o
  -1   1   4      175.38      164.93      3.53 o
   0   1   4      723.77      792.85     15.02 o
   1   1   4     1454.87     1558.86     26.20 o
   2   1   4     2570.23     2529.53     44.02 o
   3   1   4      355.68      380.81      8.32 o
   4   1   4      120.92      149.09     11.77 o
   5   1   4       54.59       58.88      8.00 o
   6   1   4      148.41      139.78      7.65 o
   7   1   4      184.65      191.27      9.03 o
   8   1   4       50.63       47.20      6.72 o
   9   1   4       45.97       46.98      7.51 o
 -10   2   4     1776.16     1748.91     62.85 o
  -9   2   4     1494.91     1404.35     32.44 o
  -8   2   4     4761.06     4530.40     79.22 o
  -7   2   4     4658.84     4599.42     79.26 o
  -6   2   4    10113.65    10214.56    136.14 o
  -5   2   4    15771.20    16376.71    186.53 o
  -4   2   4    17147.91    17749.52    201.55 o
  -3   2   4    40132.86    39587.86    444.60 o
  -2   2   4    26149.64    26770.35    271.02 o
  -1   2   4    49320.86    46972.47   1217.50 o
   0   2   4    22394.38    21111.02    236.04 o
   1   2   4    49183.52    48335.73    943.53 o
   2   2   4    15757.17    15756.87    160.80 o
   3   2   4    27286.27    26712.26    271.53 o
   4   2   4     3382.14     3385.13     43.74 o
   5   2   4    10724.28    10788.02    126.50 o
   6   2   4      419.67      406.43     12.30 o
   7   2   4     5390.07     5287.84     65.87 o
   8   2   4       94.75       85.10      6.34 o
   9   2   4     1870.17     1825.87     27.16 o
 -10   3   4       56.86       55.25     10.93 o
  -9   3   4      422.15      440.93     18.30 o
  -8   3   4      274.10      278.04     15.70 o
  -7   3   4      776.86      744.15     21.30 o
  -6   3   4     1996.26     1979.89     35.78 o
  -5   3   4      623.62      637.35     13.83 o
  -4   3   4      925.98      941.45     12.97 o
  -3   3   4     8582.85     8803.36     91.07 o
  -2   3   4     8590.82     8837.66     90.99 o
  -1   3   4     5757.81     5856.08     81.67 o
   0   3   4    11943.68    11938.26    163.29 o
   1   3   4     1095.38     1205.58     17.21 o
   2   3   4     5150.00     5172.41     54.35 o
   3   3   4      392.53      379.33      9.14 o
   4   3   4     1350.62     1383.02     19.51 o
   5   3   4      871.57      892.85     18.78 o
   6   3   4     1567.46     1656.06     22.60 o
   7   3   4        1.59       -6.74      6.74 o
   8   3   4      369.92      354.41     12.12 o
   9   3   4        1.57       -7.41      7.41 o
 -10   4   4     1367.00     1252.70     31.11 o
  -9   4   4      944.76      938.29     26.13 o
  -8   4   4     4209.09     4066.32     72.29 o
  -7   4   4     2700.87     2543.94     47.92 o
  -6   4   4     6274.74     6289.31     75.58 o
  -5   4   4     4676.01     4769.96     58.13 o
  -4   4   4    10413.27    10400.26    107.71 o
  -3   4   4    17630.86    18281.37    186.02 o
  -2   4   4    25606.79    25927.58    261.61 o
  -1   4   4    43993.53    43444.41    798.99 o
   0   4   4    17559.05    18022.83    245.34 o
   1   4   4    34917.23    36105.07    584.15 o
   2   4   4     3183.34     3264.66     49.22 o
   3   4   4    10481.23    10377.05    122.68 o
   4   4   4     1562.09     1527.59     20.48 o
   5   4   4     9218.09     9241.92    107.54 o
   6   4   4      155.21      142.34      9.68 o
   7   4   4     4599.76     4544.13     57.83 o
   8   4   4       20.84       -2.64      8.19 o
   9   4   4     1186.77     1155.15     32.48 o
 -10   5   4      244.07      244.18     15.99 o
  -9   5   4      726.30      722.47     23.45 o
  -8   5   4      887.79      865.72     24.62 o
  -7   5   4     1459.54     1450.63     31.93 o
  -6   5   4     1594.24     1623.67     24.48 o
  -5   5   4      944.40      944.94     16.43 o
  -4   5   4     6269.59     6168.19     65.54 o
  -3   5   4       89.73      101.76      4.65 o
  -2   5   4    11915.15    12215.21    138.85 o
  -1   5   4     4451.79     4514.72     64.90 o
   0   5   4     6440.30     6516.44     91.83 o
   1   5   4     7107.81     7223.33    101.78 o
   2   5   4      898.37      905.62     18.61 o
   3   5   4     1514.45     1424.83     32.01 o
   4   5   4     2902.76     2875.18     44.61 o
   5   5   4      155.23      172.51     19.81 o
   6   5   4     2101.54     2088.77     37.38 o
   7   5   4      297.23      278.32     14.85 o
   8   5   4      619.33      646.41     28.60 o
 -10   6   4      847.61      881.80     26.76 o
  -9   6   4      393.56      413.70     19.09 o
  -8   6   4     1838.21     1830.01     39.39 o
  -7   6   4     1966.29     1924.34     39.91 o
  -6   6   4     2326.70     2335.22     32.61 o
  -5   6   4     3960.42     3928.43     49.24 o
  -4   6   4     5386.63     5291.70     57.03 o
  -3   6   4     3055.08     3079.65     34.25 o
  -2   6   4     6381.45     6424.99     74.99 o
  -1   6   4     3598.46     3706.59     55.04 o
   0   6   4      640.80      690.86     22.55 o
   1   6   4     9115.95     9307.04    130.37 o
   2   6   4      574.00      599.03     15.37 o
   3   6   4     5457.14     5287.74     94.63 o
   4   6   4     2107.92     1990.27     42.84 o
   5   6   4     3124.65     3008.54     47.88 o
   6   6   4      135.75      127.27     10.50 o
   7   6   4     1784.29     1793.85     38.72 o
   8   6   4        1.34       -8.99     11.52 o
  -9   7   4     1021.26     1051.52     29.44 o
  -8   7   4      410.08      407.46     18.54 o
  -7   7   4     2028.37     2017.24     41.45 o
  -6   7   4     1177.46     1232.36     23.40 o
  -5   7   4     5420.04     5391.31     65.88 o
  -4   7   4     5825.33     6037.12     64.84 o
  -3   7   4     2385.76     2372.63     31.82 o
  -2   7   4     4143.94     4171.38     52.02 o
  -1   7   4     2599.68     2645.83     41.66 o
   0   7   4     3892.84     3859.13     58.09 o
   1   7   4     2502.43     2456.82     52.83 o
   2   7   4     5954.41     5849.42    102.53 o
   3   7   4      643.67      660.02     21.53 o
   4   7   4     6037.28     5725.37    103.75 o
   5   7   4       11.19       25.96      9.74 o
   6   7   4     1615.80     1505.83     38.84 o
   7   7   4       35.99       28.47     17.89 o
   8   7   4      822.42      848.10     60.75 o
  -9   8   4      247.28      242.51     15.97 o
  -8   8   4      625.23      637.59     22.86 o
  -7   8   4      867.29      939.93     25.59 o
  -6   8   4     1233.38     1193.09     23.17 o
  -5   8   4     3655.61     3671.98     70.13 o
  -4   8   4     1656.15     1642.75     24.57 o
  -3   8   4     5551.69     5520.21     68.26 o
  -2   8   4     1362.68     1345.68     24.79 o
  -1   8   4     3045.59     3043.72     47.98 o
   0   8   4     1433.88     1436.11     26.69 o
   1   8   4     4110.14     4054.04     61.77 o
   2   8   4     2903.91     2788.60     58.37 o
   3   8   4     4361.32     4153.92     76.98 o
   4   8   4      954.09      912.32     26.04 o
   5   8   4     1309.58     1203.26     37.11 o
   6   8   4      124.54      138.72     19.39 o
   7   8   4      604.33      601.84     26.15 o
  -8   9   4      553.87      633.85     31.45 o
  -7   9   4     1361.20     1436.79     45.74 o
  -6   9   4     2256.21     2212.89     44.83 o
  -5   9   4     3874.95     3842.96     58.89 o
  -4   9   4     5484.02     5472.15     68.60 o
  -3   9   4     6601.73     6610.20     81.20 o
  -2   9   4     8298.86     8277.35     99.82 o
  -1   9   4     4974.29     4860.42     73.39 o
   0   9   4    10151.26     9968.14    141.77 o
   1   9   4     3265.61     3210.29     69.22 o
   2   9   4    10397.91    10268.64    175.78 o
   3   9   4     1269.94     1256.92     30.82 o
   4   9   4     4819.28     4815.89     90.05 o
   5   9   4      469.64      489.72     21.22 o
   6   9   4     1787.46     1803.97     63.79 o
  -6  10   4      738.35      719.39     22.59 o
  -5  10   4       58.54       73.89      8.69 o
  -4  10   4      396.34      391.91     14.35 o
  -3  10   4     1081.36     1117.91     19.46 o
  -2  10   4      341.38      362.08     14.02 o
  -1  10   4     1037.47     1011.13     24.30 o
   0  10   4      962.66      995.32     25.22 o
   1  10   4      609.51      624.69     20.06 o
   2  10   4      392.39      430.93     32.90 o
   3  10   4      964.47      936.44     26.18 o
   4  10   4      125.01      111.11     12.17 o
   5  10   4      456.64      503.96     22.15 o
   6  10   4        9.89       24.89     15.60 o
  -6  11   4     1008.20     1064.22     45.35 o
  -5  11   4      751.31      748.17     36.06 o
  -4  11   4     1336.19     1366.71     30.54 o
  -3  11   4     1599.92     1585.42     27.00 o
  -2  11   4     4715.91     4787.75     67.89 o
  -1  11   4     2358.56     2299.31     35.84 o
   0  11   4     4587.19     4448.89     81.32 o
   1  11   4     1529.51     1516.09     34.35 o
   2  11   4     1841.11     1804.13     58.85 o
   3  11   4      300.74      310.56     16.92 o
   4  11   4     1366.83     1364.06     35.55 o
   5  11   4      260.20      242.06     24.51 o
  -5  12   4        1.54       10.75     15.13 o
  -4  12   4      120.14      166.26     19.72 o
  -3  12   4        4.17        6.81     15.43 o
  -2  12   4      177.98      175.56     13.44 o
  -1  12   4       20.51       28.47      6.21 o
   0  12   4        8.92        9.65      8.28 o
   1  12   4      111.06      121.60     23.17 o
   2  12   4        9.71       22.80      9.60 o
   3  12   4       81.30       98.20     17.86 o
  -3  13   4      878.84      887.89     39.07 o
  -2  13   4     1753.66     1703.42     38.48 o
  -1  13   4      986.88     1050.89     28.27 o
   0  13   4     1917.11     1957.39     43.09 o
   1  13   4      502.74      504.43     19.86 o
 -10   1   5     1652.12     1801.01     42.34 o
  -9   1   5     2803.05     2729.35     52.62 o
  -8   1   5     4277.41     4099.11     72.88 o
  -7   1   5    10844.16    10873.28    174.72 o
  -6   1   5     9834.49     9705.94    130.89 o
  -5   1   5    19867.00    20046.01    599.88 o
  -4   1   5     6791.11     6753.94    107.23 o
  -3   1   5    23277.58    22981.07    440.63 o
  -2   1   5     1014.29     1049.27     28.87 o
  -1   1   5    25543.46    25262.73    330.07 o
   0   1   5     5852.90     5965.24    103.96 o
   1   1   5    41248.63    35446.21   2050.22 o
   2   1   5      166.59      173.48      8.49 o
   3   1   5    20911.64    21048.61    323.46 o
   4   1   5       37.55       44.83      5.02 o
   5   1   5     8529.20     8357.95     99.18 o
   6   1   5        2.59       -5.30      5.30 o
   7   1   5     4002.28     4041.15     52.41 o
   8   1   5        2.15       -1.19      6.20 o
   9   1   5     1864.74     1917.94     34.63 o
 -10   2   5       29.02       49.51     10.69 o
  -9   2   5      160.46      165.02     12.89 o
  -8   2   5      406.13      430.66     19.71 o
  -7   2   5       72.94       74.17      9.66 o
  -6   2   5       95.94       96.62      7.62 o
  -5   2   5     5540.60     5705.54     92.00 o
  -4   2   5       42.87       70.64     11.85 o
  -3   2   5     9439.10     9312.39    107.39 o
  -2   2   5       46.81       63.27      3.20 o
  -1   2   5      240.01      272.98      7.37 o
   0   2   5     4007.79     4180.86     60.43 o
   1   2   5      134.73      176.35      8.40 o
   2   2   5     1624.08     1590.09     24.23 o
   3   2   5     2833.83     2836.53     32.80 o
   4   2   5     1259.73     1247.52     20.33 o
   5   2   5        4.98        9.71      8.93 o
   6   2   5      408.60      417.53     12.95 o
   7   2   5      317.34      308.61     14.63 o
   8   2   5      152.95      148.25      8.35 o
   9   2   5       23.90        2.32     14.87 o
 -10   3   5     1231.85     1185.22     30.37 o
  -9   3   5     2212.67     2081.37     43.52 o
  -8   3   5     2674.99     2487.34     48.20 o
  -7   3   5     4028.28     3855.56     67.50 o
  -6   3   5     4273.14     4381.19    117.02 o
  -5   3   5     8442.33     8470.99     98.82 o
  -4   3   5     3777.72     3916.26     47.99 o
  -3   3   5    35383.62    35750.81    361.14 o
  -2   3   5     8527.40     8577.33     88.66 o
  -1   3   5    63152.21    62063.04   1600.73 o
   0   3   5     6693.00     6952.23    122.50 o
   1   3   5    27319.25    26886.53    300.56 o
   2   3   5      607.02      584.64     20.07 o
   3   3   5    27022.59    25989.35    299.71 o
   4   3   5        4.68       10.62      6.25 o
   5   3   5    18263.73    18154.53    244.32 o
   6   3   5       62.91       75.67      9.67 o
   7   3   5     5381.03     5203.87     64.32 o
   8   3   5        5.68       11.09      8.05 o
   9   3   5     1055.01     1029.15     40.75 o
 -10   4   5      332.55      340.30     17.99 o
  -9   4   5      442.35      424.73     18.76 o
  -8   4   5     1051.31     1038.06     28.42 o
  -7   4   5      250.83      252.93     14.02 o
  -6   4   5     1988.27     1949.29     31.78 o
  -5   4   5       64.91       65.98      5.06 o
  -4   4   5     6344.06     6258.36     74.61 o
  -3   4   5      204.30      216.52      6.79 o
  -2   4   5    12117.77    12197.85    141.33 o
  -1   4   5       24.74       48.71      8.88 o
   0   4   5     7898.38     7969.87    111.03 o
   1   4   5       48.71       52.48      5.15 o
   2   4   5     4949.40     4904.96     71.81 o
   3   4   5       27.07       22.60      5.48 o
   4   4   5     4965.35     4694.86     60.22 o
   5   4   5       29.57       29.23      7.42 o
   6   4   5     2145.25     2176.71     32.11 o
   7   4   5       18.77       16.27      9.42 o
   8   4   5      434.06      437.12     22.68 o
 -10   5   5     1047.26     1024.82     30.30 o
  -9   5   5     1601.48     1609.61     36.57 o
  -8   5   5     1830.09     1770.46     37.77 o
  -7   5   5     3403.87     3452.40     61.90 o
  -6   5   5     4095.92     4111.62     59.62 o
  -5   5   5     4042.47     4149.78     51.83 o
  -4   5   5     6773.75     6718.46     79.74 o
  -3   5   5     9851.89     9891.80    113.90 o
  -2   5   5     6125.34     6012.73     62.94 o
  -1   5   5    20064.04    21038.44    286.57 o
   0   5   5      756.29      802.63     16.32 o
   1   5   5     6394.09     6382.66     90.94 o
   2   5   5      925.73      918.85     19.24 o
   3   5   5     8162.38     8050.19    115.28 o
   4   5   5      200.87      215.47     16.94 o
   5   5   5     6046.42     5720.67     83.54 o
   6   5   5        3.16       24.83     20.26 o
   7   5   5     2145.40     2142.98     39.74 o
   8   5   5       75.87       63.71     10.65 o
 -10   6   5      516.00      513.69     21.64 o
  -9   6   5      883.10      850.63     25.49 o
  -8   6   5     1000.46     1019.12     30.90 o
  -7   6   5     2388.21     2298.58     45.27 o
  -6   6   5     3865.46     3841.08     56.46 o
  -5   6   5      928.01      935.47     21.58 o
  -4   6   5     6031.48     5941.84     84.32 o
  -3   6   5      871.89      851.74     15.36 o
  -2   6   5     4988.67     4990.04     60.77 o
  -1   6   5     1385.23     1365.77     23.88 o
   0   6   5     3284.11     3205.20     48.70 o
   1   6   5      651.73      639.63     15.48 o
   2   6   5     6015.02     5957.03    103.80 o
   3   6   5      160.29      161.64     11.28 o
   4   6   5     2720.55     2603.89     64.70 o
   5   6   5        3.23        5.19      9.40 o
   6   6   5     1206.53     1158.47     33.44 o
   7   6   5       36.05       29.17      9.48 o
   8   6   5      565.93      525.41     33.44 o
  -9   7   5      698.13      647.68     23.21 o
  -8   7   5      580.28      568.81     42.40 o
  -7   7   5     3372.12     3342.95     73.19 o
  -6   7   5     1270.36     1252.86     24.08 o
  -5   7   5     5422.79     5421.48     76.36 o
  -4   7   5     1143.03     1134.48     22.12 o
  -3   7   5     4780.83     4637.27     63.34 o
  -2   7   5       50.55       58.48      5.47 o
  -1   7   5     6928.24     6810.04     97.43 o
   0   7   5       22.58       24.50      5.41 o
   1   7   5     7914.48     7877.93    112.32 o
   2   7   5      155.67      158.38     12.39 o
   3   7   5     4619.78     4480.92     82.60 o
   4   7   5      115.31      140.88     12.14 o
   5   7   5     1670.72     1591.14     39.28 o
   6   7   5        6.16       -0.89     10.90 o
   7   7   5      829.21      831.06     29.74 o
  -9   8   5      500.61      516.13     21.74 o
  -8   8   5     1018.42     1007.71     38.23 o
  -7   8   5     1580.06     1609.88     48.45 o
  -6   8   5     3851.87     3799.51    103.52 o
  -5   8   5     3402.84     3312.50     51.21 o
  -4   8   5     4888.68     4814.46     95.88 o
  -3   8   5     3254.78     3241.24     42.33 o
  -2   8   5     3483.68     3441.47     44.34 o
  -1   8   5     1200.62     1243.45     24.13 o
   0   8   5     9867.81     9634.81    136.54 o
   1   8   5      577.21      604.96     16.15 o
   2   8   5    13503.33    13286.87    224.81 o
   3   8   5      192.14      207.31     17.80 o
   4   8   5     4116.09     4048.69     78.06 o
   5   8   5        8.47       16.11     10.29 o
   6   8   5     1639.00     1599.87     41.75 o
  -8   9   5      327.13      396.52     26.51 o
  -7   9   5      366.07      379.32     23.52 o
  -6   9   5      429.37      419.30     18.99 o
  -5   9   5     1215.36     1291.21     25.65 o
  -4   9   5       64.10       66.92      7.60 o
  -3   9   5     2341.18     2366.75     33.17 o
  -2   9   5      202.64      231.10     13.16 o
  -1   9   5     2213.16     2199.99     37.75 o
   0   9   5     1687.11     1697.10     31.07 o
   1   9   5     3378.60     3265.16     61.50 o
   2   9   5       12.89       22.71      8.34 o
   3   9   5     2152.11     1979.63     42.94 o
   4   9   5       23.67       28.59     14.54 o
   5   9   5      978.53      898.33     28.69 o
   6   9   5       11.96        9.86     12.06 o
  -7  10   5      478.80      482.34     26.06 o
  -6  10   5     1621.69     1714.97     50.05 o
  -5  10   5     1103.72     1058.75     23.22 o
  -4  10   5     4058.27     4165.65     78.75 o
  -3  10   5     1253.36     1226.86     20.70 o
  -2  10   5     5832.90     5803.15     72.84 o
  -1  10   5      459.57      470.21     15.26 o
   0  10   5     7710.21     7527.29    138.86 o
   1  10   5       84.89      111.28     10.21 o
   2  10   5     5702.10     5557.06    100.71 o
   3  10   5      281.97      293.93     18.37 o
   4  10   5     3831.83     3742.11     74.49 o
   5  10   5       38.58       42.40     12.32 o
  -6  11   5      242.05      269.88     20.86 o
  -5  11   5       49.38       42.08      8.38 o
  -4  11   5      267.94      304.44     21.66 o
  -3  11   5      172.29      204.13      9.69 o
  -2  11   5      491.04      500.04     13.50 o
  -1  11   5      128.45      132.37     10.13 o
   0  11   5      643.94      691.53     65.93 o
   1  11   5      120.74      127.81     10.92 o
   2  11   5        3.39       12.71      8.94 o
   3  11   5      153.88      151.76     13.32 o
   4  11   5        3.51        2.67     10.41 o
  -5  12   5      663.24      603.60     33.99 o
  -4  12   5     2228.51     2269.67     45.57 o
  -3  12   5      882.01      865.73     23.19 o
  -2  12   5     3300.64     3409.20     51.19 o
  -1  12   5      381.62      389.12     16.48 o
   0  12   5     1951.28     1947.98     42.06 o
   1  12   5       39.48       49.09      9.95 o
   2  12   5     1139.63     1198.58     31.63 o
  -2  13   5       36.19       40.66      9.92 o
  -1  13   5       63.89       94.32     10.79 o
   0  13   5      208.09      201.71     20.26 o
 -10   0   6     1082.95     1145.82     42.03 o
  -9   0   6     4286.05     4250.55    107.81 o
  -8   0   6     1884.11     1866.97     57.83 o
  -7   0   6    15801.70    15598.49    349.33 o
  -6   0   6     2669.11     2586.19     68.63 o
  -5   0   6    37522.29    37384.54    806.43 o
  -4   0   6     1989.85     1954.52     49.37 o
  -3   0   6    26564.97    26887.28    578.14 o
  -2   0   6     3477.76     3434.14     57.62 o
  -1   0   6    61462.25    55856.57   1340.51 o
   0   0   6        2.80       34.12     13.81 o
   1   0   6    48113.26    47592.26   1116.51 o
   2   0   6      181.07      190.44     10.14 o
   3   0   6    10298.61    10527.80    172.24 o
   4   0   6      144.11      170.82     11.89 o
   5   0   6     2866.86     2895.26     54.91 o
   6   0   6      154.43      146.30     21.85 o
   7   0   6     3212.27     3262.57     63.18 o
   8   0   6      381.73      409.06     23.79 o
 -10   1   6       59.45       67.57     11.08 o
  -9   1   6       19.57       27.94     11.45 o
  -8   1   6      150.76      176.74     13.18 o
  -7   1   6      148.64      137.60      9.44 o
  -6   1   6      154.93      187.89     10.99 o
  -5   1   6     1883.17     1832.88     79.61 o
  -4   1   6       11.26       17.59      4.66 o
  -3   1   6     1243.72     1265.26     23.14 o
  -2   1   6      574.00      607.38     10.73 o
  -1   1   6      165.67      186.34     15.21 o
   0   1   6      586.20      621.08     15.60 o
   1   1   6     4964.11     4696.69     71.07 o
   2   1   6      498.85      492.23     14.46 o
   3   1   6     2456.41     2417.53     44.46 o
   4   1   6       99.69      122.63      6.38 o
   5   1   6       12.99       17.40      5.38 o
   6   1   6       22.97       18.36      6.09 o
   7   1   6       63.33       66.55      9.43 o
   8   1   6       31.57       37.03      8.72 o
   9   1   6        0.30      -13.21     13.21 o
 -10   2   6      827.90      858.20     29.72 o
  -9   2   6     2529.82     2401.53     48.65 o
  -8   2   6     1090.18     1050.52     27.05 o
  -7   2   6     6492.48     6366.06     96.67 o
  -6   2   6      386.99      430.63     13.74 o
  -5   2   6    21131.08    21531.00    520.60 o
  -4   2   6      722.30      741.53     12.74 o
  -3   2   6    31651.72    32155.98    474.46 o
  -2   2   6     1569.36     1672.91     19.42 o
  -1   2   6    35503.57    34087.65    336.94 o
   0   2   6        6.77       41.96      9.81 o
   1   2   6    32823.81    29762.21    405.36 o
   2   2   6      386.18      375.63     20.19 o
   3   2   6    19229.46    19295.56    392.10 o
   4   2   6      515.52      533.63     12.64 o
   5   2   6     9633.27     9644.35    208.27 o
   6   2   6      278.27      293.55     13.75 o
   7   2   6     3313.72     3292.89     85.07 o
   8   2   6      310.12      361.09     14.24 o
   9   2   6      874.03      995.46     40.46 o
 -10   3   6      245.71      283.28     16.45 o
  -9   3   6        6.19        5.55      9.55 o
  -8   3   6      514.22      507.96     18.66 o
  -7   3   6       76.04      103.28     14.86 o
  -6   3   6      791.12      780.65     17.32 o
  -5   3   6      466.16      477.95     13.56 o
  -4   3   6     2255.57     2229.38     29.62 o
  -3   3   6        3.37       11.99      2.30 o
  -2   3   6     6314.06     6489.74     67.98 o
  -1   3   6      509.65      491.25     11.21 o
   0   3   6     2755.28     2834.45     35.11 o
   1   3   6      632.65      623.93     12.21 o
   2   3   6     2835.38     2724.82     43.48 o
   3   3   6      187.90      239.50     12.51 o
   4   3   6     2442.78     2449.71     53.40 o
   5   3   6      377.26      399.52     15.94 o
   6   3   6      627.33      663.40     15.37 o
   7   3   6      127.94      131.05      8.75 o
   8   3   6      240.71      234.67     15.40 o
 -10   4   6      556.72      532.01     21.15 o
  -9   4   6     1846.99     1851.96     40.02 o
  -8   4   6      769.16      728.41     21.72 o
  -7   4   6     3074.80     3009.77     54.70 o
  -6   4   6      419.92      437.54     13.60 o
  -5   4   6    10904.70    11057.89    147.09 o
  -4   4   6     2928.52     2875.36     37.21 o
  -3   4   6    29903.19    30363.75    342.26 o
  -2   4   6     1549.03     1580.00     27.50 o
  -1   4   6    14542.93    14702.75    201.63 o
   0   4   6     1241.05     1280.57     22.41 o
   1   4   6    14167.69    14080.64    194.31 o
   2   4   6      103.70      135.64     15.18 o
   3   4   6    16117.57    15742.32    180.59 o
   4   4   6       28.82       23.41      8.03 o
   5   4   6     9745.04     9599.37    148.44 o
   6   4   6      289.83      298.81     12.20 o
   7   4   6     1647.62     1595.15     26.44 o
   8   4   6      126.88      125.16     14.18 o
 -10   5   6      411.48      411.05     19.37 o
  -9   5   6      467.67      488.18     19.96 o
  -8   5   6     1392.50     1408.13     32.24 o
  -7   5   6      257.78      229.52     15.51 o
  -6   5   6     3079.98     3042.91     51.58 o
  -5   5   6       31.09       42.70      6.28 o
  -4   5   6     9201.20     9077.08    118.84 o
  -3   5   6       48.00       64.45      5.01 o
  -2   5   6    11465.66    11357.99    132.65 o
  -1   5   6      123.22      135.16     10.53 o
   0   5   6     6171.08     6252.22     89.30 o
   1   5   6      992.63      907.23     18.67 o
   2   5   6     3539.88     3543.68     54.72 o
   3   5   6     1419.00     1344.61     26.41 o
   4   5   6     2923.21     2849.62     59.03 o
   5   5   6       84.70      107.80     21.21 o
   6   5   6     1014.45     1000.71     40.27 o
   7   5   6        8.19       20.27     11.69 o
   8   5   6      348.34      267.51     25.98 o
 -10   6   6      295.61      297.82     23.65 o
  -9   6   6     1655.05     1603.78     36.62 o
  -8   6   6      459.35      444.95     18.57 o
  -7   6   6     4538.33     4480.41     77.87 o
  -6   6   6      903.73      898.74     23.52 o
  -5   6   6     8740.31     8623.95    101.69 o
  -4   6   6     1933.12     1816.42     30.48 o
  -3   6   6    12895.03    12785.50    149.48 o
  -2   6   6       10.76       22.99      7.03 o
  -1   6   6    11778.89    11670.52    162.19 o
   0   6   6        0.91       21.31     14.14 o
   1   6   6    10296.32    10495.04    147.08 o
   2   6   6      466.69      467.46     14.77 o
   3   6   6     4137.01     4229.60     65.16 o
   4   6   6       22.57       30.24      9.57 o
   5   6   6     1578.34     1394.36     36.54 o
   6   6   6      308.68      299.22     19.52 o
   7   6   6      694.98      704.64     27.24 o
  -9   7   6      344.11      331.40     18.29 o
  -8   7   6     2354.63     2421.33     48.79 o
  -7   7   6      747.35      693.58     28.82 o
  -6   7   6     4997.25     4971.70    147.56 o
  -5   7   6      675.55      674.66     16.43 o
  -4   7   6     5625.19     5554.10     79.83 o
  -3   7   6      752.37      750.40     13.76 o
  -2   7   6     8244.23     8028.36     95.88 o
  -1   7   6     1962.75     1899.29     32.19 o
   0   7   6    13138.85    12768.67    177.83 o
   1   7   6      256.77      272.09     15.43 o
   2   7   6     5595.65     5419.30     80.58 o
   3   7   6        2.07       19.57     17.16 o
   4   7   6     1374.50     1370.61     34.85 o
   5   7   6        3.63       10.60     10.68 o
   6   7   6     1099.23     1138.85     34.79 o
  -9   8   6      410.39      484.27     29.31 o
  -8   8   6      214.95      213.27     19.46 o
  -7   8   6     1259.07     1312.26     41.80 o
  -6   8   6       73.54       75.96     10.25 o
  -5   8   6     2774.93     2648.31     42.68 o
  -4   8   6        7.79        8.11      5.89 o
  -3   8   6     2353.79     2383.82     44.45 o
  -2   8   6        7.28       13.54      4.38 o
  -1   8   6     5812.21     5656.77     83.27 o
   0   8   6      365.78      370.67     12.97 o
   1   8   6     5655.04     5448.82     96.17 o
   2   8   6      323.41      318.48     15.39 o
   3   8   6     2042.29     1978.06     43.35 o
   4   8   6      381.31      392.80     23.73 o
   5   8   6      820.43      786.24     27.17 o
   6   8   6       35.69       45.83     28.11 o
  -8   9   6     1219.89     1291.99     45.04 o
  -7   9   6      294.35      318.63     22.12 o
  -6   9   6     2590.22     2649.76     53.23 o
  -5   9   6      285.71      307.63     12.63 o
  -4   9   6     2950.95     2940.42     47.20 o
  -3   9   6       23.39       39.39      7.57 o
  -2   9   6     6190.07     6052.29     74.99 o
  -1   9   6        2.69        5.09      6.17 o
   0   9   6     9114.25     8706.11    125.42 o
   1   9   6       83.42      110.57     15.57 o
   2   9   6     5851.56     5640.01    101.91 o
   3   9   6        1.71        5.65      8.94 o
   4   9   6     2732.52     2712.14     57.96 o
   5   9   6      147.82      132.41     14.87 o
  -8  10   6      148.52      149.07     18.66 o
  -7  10   6      142.92      135.59     16.60 o
  -6  10   6       58.96       42.01     10.81 o
  -5  10   6      568.49      586.19     17.16 o
  -4  10   6       90.72       94.48      8.85 o
  -3  10   6      453.72      478.05     15.08 o
  -2  10   6     1402.74     1404.66     22.74 o
  -1  10   6      776.56      768.21     19.35 o
   0  10   6      493.30      517.66     16.32 o
   1  10   6      740.87      708.90     21.43 o
   2  10   6        1.37        5.84      8.21 o
   3  10   6      584.96      593.36     22.20 o
   4  10   6        0.46       -1.57     10.64 o
  -7  11   6      300.88      287.13     23.45 o
  -6  11   6     1888.90     2097.90     76.09 o
  -5  11   6      264.17      235.67     15.07 o
  -4  11   6     4507.25     4655.16     72.19 o
  -3  11   6      103.06       90.63     10.74 o
  -2  11   6     6069.54     6006.26     76.11 o
  -1  11   6       19.60       18.54      7.78 o
   0  11   6     2781.08     2791.38     64.20 o
   1  11   6       10.66       13.44      8.72 o
   2  11   6     2384.88     2381.18     66.44 o
   3  11   6       14.27       15.75     10.47 o
  -5  12   6       62.11       71.29     10.58 o
  -4  12   6       14.17       14.23      9.24 o
  -3  12   6       73.75      101.14     10.33 o
  -2  12   6       11.72       25.89      6.90 o
  -1  12   6       42.98       57.17      7.18 o
   0  12   6        0.58       -4.85      8.29 o
   1  12   6       57.32       86.83     13.97 o
   2  12   6       16.27       32.26     15.40 o
  -3  13   6       88.15       75.49     12.75 o
  -2  13   6     3142.28     3268.20     81.24 o
  -1  13   6       36.68       47.80      8.79 o
   0  13   6     2098.75     2072.22     62.80 o
 -10   1   7      165.83      204.20     14.40 o
  -9   1   7     5571.19     5188.83    207.34 o
  -8   1   7      612.31      591.91     21.61 o
  -7   1   7    15286.80    15169.78    201.73 o
  -6   1   7      588.39      571.05     15.62 o
  -5   1   7    14785.73    14514.57    237.96 o
  -4   1   7      108.65      113.68      7.57 o
  -3   1   7    32999.59    34312.43    702.91 o
  -2   1   7     1070.50     1104.43     15.09 o
  -1   1   7    48882.03    46299.59    603.94 o
   0   1   7     2717.85     2594.04     42.97 o
   1   1   7    30065.60    26736.60    554.82 o
   2   1   7     2853.97     2800.17     81.53 o
   3   1   7     8721.72     9031.77    160.32 o
   4   1   7      924.75      955.28     22.11 o
   5   1   7     5568.98     5659.38    111.40 o
   6   1   7     1558.12     1605.17     30.35 o
   7   1   7     2393.12     2370.92     43.49 o
   8   1   7      487.59      477.09     29.52 o
 -10   2   7      205.82      187.72     14.11 o
  -9   2   7       20.72       20.79     10.15 o
  -8   2   7      452.18      457.62     18.21 o
  -7   2   7       47.47       72.92     30.61 o
  -6   2   7      700.00      719.38     18.08 o
  -5   2   7      112.68      115.48      7.71 o
  -4   2   7      898.16      886.98     17.80 o
  -3   2   7      951.38      915.81     14.50 o
  -2   2   7      652.32      638.49     12.69 o
  -1   2   7       30.50       28.91      2.54 o
   0   2   7     1796.35     1733.75     23.63 o
   1   2   7     4574.23     4432.84     66.84 o
   2   2   7     2478.09     2377.71     55.45 o
   3   2   7      138.44      121.25     13.73 o
   4   2   7      471.63      450.32     29.26 o
   5   2   7      146.58      155.22     10.11 o
   6   2   7      274.64      278.12     13.80 o
   7   2   7        3.30       -7.90      7.90 o
   8   2   7      111.68      122.50     19.79 o
 -10   3   7      185.29      188.69     14.07 o
  -9   3   7     3012.88     3003.75     57.53 o
  -8   3   7      188.35      204.73     18.33 o
  -7   3   7     5493.97     5473.54     77.39 o
  -6   3   7      236.05      254.44     20.57 o
  -5   3   7    11783.34    11692.73    155.66 o
  -4   3   7       26.50       29.11      5.34 o
  -3   3   7    12125.76    11876.95    156.76 o
  -2   3   7       12.16       23.91      6.25 o
  -1   3   7     7210.39     7204.78    101.69 o
   0   3   7     1287.03     1271.52     28.36 o
   1   3   7    10137.85     9922.06    140.00 o
   2   3   7     2357.31     2280.31     47.70 o
   3   3   7    16036.17    15130.51    390.17 o
   4   3   7     1546.24     1555.36     39.81 o
   5   3   7     5027.77     4968.72     95.90 o
   6   3   7      778.00      826.53     17.24 o
   7   3   7     1598.11     1552.99     25.60 o
   8   3   7      500.35      507.55     32.57 o
 -10   4   7      463.52      479.83     26.02 o
  -9   4   7      151.51      166.43     14.21 o
  -8   4   7      606.16      592.65     21.82 o
  -7   4   7       71.02       69.69      7.88 o
  -6   4   7     2041.35     2013.00     32.97 o
  -5   4   7       10.39        2.69      5.55 o
  -4   4   7     4570.32     4492.16     55.37 o
  -3   4   7       22.15       21.48      4.23 o
  -2   4   7     2039.76     2057.45     27.19 o
  -1   4   7      852.92      842.10     16.80 o
   0   4   7      939.57      915.49     18.42 o
   1   4   7     2268.37     2261.16     38.80 o
   2   4   7     2955.20     2888.29     38.56 o
   3   4   7     2484.96     2351.33     39.22 o
   4   4   7     1732.31     1606.00     31.36 o
   5   4   7      463.09      455.56     16.70 o
   6   4   7      462.50      457.11     16.53 o
   7   4   7      111.60       98.49     10.19 o
 -10   5   7       62.72       46.60     11.29 o
  -9   5   7     2682.26     2548.99     50.66 o
  -8   5   7       85.00       89.54     14.77 o
  -7   5   7     5369.67     5334.03     75.83 o
  -6   5   7      596.98      551.75     15.36 o
  -5   5   7    12758.65    12659.70    168.94 o
  -4   5   7       99.77      119.83      9.84 o
  -3   5   7    14972.30    14763.38    198.22 o
  -2   5   7      201.23      209.75      7.35 o
  -1   5   7    12432.41    12333.85    170.93 o
   0   5   7       20.17      106.56     16.79 o
   1   5   7    12121.82    11333.18    158.53 o
   2   5   7       46.21       52.49      7.36 o
   3   5   7    10129.05     9611.96    168.64 o
   4   5   7      711.67      704.87     24.98 o
   5   5   7     2084.81     2006.97     48.00 o
   6   5   7      338.02      313.44     20.40 o
   7   5   7      954.34     1039.32     32.41 o
 -10   6   7      884.46      901.33     35.67 o
  -9   6   7      210.60      201.71     14.88 o
  -8   6   7     1997.22     1958.49     40.83 o
  -7   6   7       30.95       31.01      8.96 o
  -6   6   7     4887.97     4645.10     83.25 o
  -5   6   7       11.47       12.96      7.40 o
  -4   6   7     8507.91     8176.84    131.75 o
  -3   6   7      601.32      596.14     14.60 o
  -2   6   7    11077.01    10997.89    151.31 o
  -1   6   7       93.79       84.76      6.49 o
   0   6   7     8632.99     8666.29    122.73 o
   1   6   7     2475.81     2409.73     39.58 o
   2   6   7     4294.01     4296.68     66.03 o
   3   6   7      603.51      611.04     17.50 o
   4   6   7     2699.11     2651.81     56.82 o
   5   6   7       66.17       60.31     12.68 o
   6   6   7     1000.91     1080.81     48.65 o
  -9   7   7     1166.03     1126.70     43.23 o
  -8   7   7      137.06      139.18     17.33 o
  -7   7   7     2738.97     2804.60     55.33 o
  -6   7   7      336.37      304.24     15.94 o
  -5   7   7     3052.79     2960.72     57.21 o
  -4   7   7       12.88       21.71      6.40 o
  -3   7   7     6439.25     6322.97     89.56 o
  -2   7   7      973.49      968.79     19.68 o
  -1   7   7     9191.13     9046.77    128.27 o
   0   7   7      641.12      621.90     16.05 o
   1   7   7     5774.02     5540.05     82.37 o
   2   7   7      774.86      757.42     19.20 o
   3   7   7     1351.33     1360.62     28.17 o
   4   7   7      746.87      719.91     25.08 o
   5   7   7      691.34      656.12     25.62 o
   6   7   7      489.18      511.12     25.03 o
  -8   8   7     1930.89     1955.03     58.24 o
  -7   8   7       21.18       23.83     11.88 o
  -6   8   7     2734.86     2811.04     55.56 o
  -5   8   7        1.63        1.17     15.13 o
  -4   8   7     2725.86     2683.93     43.42 o
  -3   8   7        9.59       16.88      5.85 o
  -2   8   7     5896.83     5853.20     72.36 o
  -1   8   7      103.08      109.46      7.97 o
   0   8   7     7995.39     7662.45    111.06 o
   1   8   7      113.36      116.73      8.83 o
   2   8   7     2770.90     2661.33     44.95 o
   3   8   7       54.42       54.99     10.54 o
   4   8   7     2049.86     1947.23     50.37 o
   5   8   7      342.61      335.87     20.99 o
  -8   9   7       52.97       42.75     15.14 o
  -7   9   7      667.52      637.44     28.60 o
  -6   9   7        2.54        3.17     17.66 o
  -5   9   7      494.49      476.53     18.71 o
  -4   9   7      115.28      111.32      8.54 o
  -3   9   7     1395.28     1430.87     27.24 o
  -2   9   7      169.55      183.73      8.37 o
  -1   9   7     1320.82     1341.69     26.62 o
   0   9   7      176.03      207.61     13.42 o
   1   9   7      946.33      910.90     21.47 o
   2   9   7      660.77      633.85     18.51 o
   3   9   7      672.20      710.02     24.19 o
   4   9   7       14.06       17.55     15.50 o
   5   9   7      706.98      735.55     38.52 o
  -7  10   7       77.91       98.12     15.60 o
  -6  10   7     2361.94     2496.66    129.35 o
  -5  10   7       17.69        3.13      9.20 o
  -4  10   7     3410.29     3377.96     54.35 o
  -3  10   7       70.63       76.83      8.43 o
  -2  10   7     2699.93     2670.25     45.46 o
  -1  10   7      211.94      213.05     12.12 o
   0  10   7     2602.13     2526.92     43.77 o
   1  10   7      272.86      290.67     19.71 o
   2  10   7     2757.38     2666.68     54.93 o
   3  10   7      603.97      578.36     22.77 o
   4  10   7     2091.33     2201.26     51.44 o
  -6  11   7       32.00       39.21     11.98 o
  -5  11   7      308.90      314.58     33.92 o
  -4  11   7        1.80        3.77      8.02 o
  -3  11   7      424.35      430.23     15.64 o
  -2  11   7      127.95      143.20     10.08 o
  -1  11   7      258.39      261.64     15.98 o
   0  11   7       12.11       21.97      9.20 o
   1  11   7      180.76      204.37     28.72 o
   2  11   7       13.97       20.32     10.14 o
   3  11   7      324.42      312.67     27.84 o
  -5  12   7       17.35       18.93     11.24 o
  -4  12   7     4465.74     4599.46     89.64 o
  -3  12   7        0.34       -4.56     10.21 o
  -2  12   7     3403.01     3517.46     57.62 o
  -1  12   7       62.77       50.07      7.37 o
   0  12   7     2366.12     2373.69     50.29 o
   1  12   7      177.44      159.38     18.66 o
  -4  13   7       41.11       40.16     13.54 o
  -3  13   7        0.09       21.31     11.42 o
  -2  13   7       85.95       91.55     13.74 o
  -1  13   7        0.53       12.01     10.62 o
 -10   0   8       38.72       47.93     16.06 o
  -9   0   8     4618.00     4354.70    112.54 o
  -8   0   8       82.42       78.54     16.40 o
  -7   0   8     7665.01     7374.53    172.86 o
  -6   0   8      278.69      272.13     20.07 o
  -5   0   8    17440.60    17501.58    382.37 o
  -4   0   8     2488.50     2504.36     61.18 o
  -3   0   8    43131.98    43999.21    942.71 o
  -2   0   8     6750.86     6867.15    112.31 o
  -1   0   8    60273.41    57195.88   1584.13 o
   0   0   8     5839.30     5282.45    143.84 o
   1   0   8    15173.96    14383.89    351.19 o
   2   0   8     2622.44     2670.70     87.32 o
   3   0   8     7986.72     8513.80    214.67 o
   4   0   8     5061.77     5037.37    133.86 o
   5   0   8     5386.28     5510.12    144.85 o
   6   0   8     2136.65     2352.28     72.42 o
   7   0   8     1120.04     1090.45     43.90 o
 -10   1   8       43.52       51.27     11.53 o
  -9   1   8       34.24       35.24     11.37 o
  -8   1   8      156.91      166.57     15.41 o
  -7   1   8       37.20       55.98      7.80 o
  -6   1   8      124.61      138.68      9.80 o
  -5   1   8     1039.74     1060.44     23.78 o
  -4   1   8       69.28       90.91     14.87 o
  -3   1   8     2544.76     2445.46     41.04 o
  -2   1   8      356.75      375.48      7.96 o
  -1   1   8       67.64       97.37      6.40 o
   0   1   8     1812.73     1722.24     32.69 o
   1   1   8      298.78      319.21     13.43 o
   2   1   8      268.75      284.26     17.50 o
   3   1   8       18.97       24.69     10.58 o
   4   1   8       69.60       72.60     11.83 o
   5   1   8       28.34       15.91     10.63 o
   6   1   8      136.40      169.17     14.53 o
   7   1   8       13.96       15.71     13.57 o
 -10   2   8       57.77       49.48     11.19 o
  -9   2   8     3225.03     3159.49     60.52 o
  -8   2   8       34.10       39.58      9.73 o
  -7   2   8     7143.78     7212.50    100.41 o
  -6   2   8      424.09      470.57     14.85 o
  -5   2   8    13899.59    14157.82    187.55 o
  -4   2   8      439.00      478.14     15.43 o
  -3   2   8    16709.39    16691.59    200.98 o
  -2   2   8     1639.49     1628.98     20.58 o
  -1   2   8    14938.43    14433.63    168.24 o
   0   2   8     2757.28     2672.30     43.34 o
   1   2   8     8659.96     8080.44    130.22 o
   2   2   8     2996.30     2760.38     46.48 o
   3   2   8     5557.20     5476.09    104.87 o
   4   2   8     2547.19     2538.80     55.69 o
   5   2   8     2678.84     2709.37     57.70 o
   6   2   8     1332.82     1369.57     35.92 o
   7   2   8      595.23      564.94     22.99 o
 -10   3   8      215.25      218.56     15.20 o
  -9   3   8        0.41       -0.94      9.46 o
  -8   3   8      676.09      714.81     21.89 o
  -7   3   8        1.75        1.44      8.16 o
  -6   3   8     1388.33     1374.91     25.56 o
  -5   3   8      335.04      374.87     13.41 o
  -4   3   8     1240.41     1215.56     37.94 o
  -3   3   8     1110.43     1092.43     17.15 o
  -2   3   8      438.05      456.13      9.34 o
  -1   3   8       44.63       46.40      5.27 o
   0   3   8     2173.06     2027.83     27.73 o
   1   3   8      121.92      114.18     13.64 o
   2   3   8      846.69      815.67     21.17 o
   3   3   8      499.65      456.53     22.33 o
   4   3   8      114.00       94.36     13.54 o
   5   3   8      227.16      226.19     16.74 o
   6   3   8       89.72      119.10      9.86 o
   7   3   8       52.97       58.52      9.08 o
 -10   4   8        6.33        4.88     10.13 o
  -9   4   8     1933.57     1906.29     40.75 o
  -8   4   8       36.34       80.77     28.78 o
  -7   4   8     6624.09     6790.03     94.47 o
  -6   4   8     1046.70     1080.60     21.97 o
  -5   4   8    12116.35    11636.28    155.50 o
  -4   4   8     1043.14     1037.70     27.18 o
  -3   4   8     8246.67     8090.05    136.63 o
  -2   4   8     1237.52     1269.71     18.65 o
  -1   4   8     5624.41     5636.78    101.86 o
   0   4   8      961.69      950.16     32.16 o
   1   4   8    11041.99    10985.28    126.96 o
   2   4   8     3135.27     3016.21     40.64 o
   3   4   8     4928.29     4684.59     69.25 o
   4   4   8     1286.63     1247.94     29.24 o
   5   4   8     1526.87     1520.77     30.51 o
   6   4   8      523.96      545.77     17.97 o
 -10   5   8      428.57      440.97     26.58 o
  -9   5   8        0.49       -0.51      9.71 o
  -8   5   8     1251.99     1244.59     29.79 o
  -7   5   8       16.88        6.49     13.44 o
  -6   5   8     3737.47     3602.08     66.82 o
  -5   5   8       42.19       43.52     12.75 o
  -4   5   8     6864.61     6650.19    132.54 o
  -3   5   8       66.15       83.28      6.21 o
  -2   5   8     4826.22     4805.56     59.21 o
  -1   5   8     1375.18     1390.53     25.16 o
   0   5   8     3438.30     3314.87     51.29 o
   1   5   8     3187.69     3026.35     48.23 o
   2   5   8     3431.94     3475.51     55.19 o
   3   5   8      796.08      766.79     25.55 o
   4   5   8      968.79      903.19     55.72 o
   5   5   8      391.60      358.57     21.23 o
   6   5   8      142.59      130.38     15.89 o
  -9   6   8     1221.75     1227.63     44.64 o
  -8   6   8        1.79       22.90     13.08 o
  -7   6   8     3152.24     2983.85     57.81 o
  -6   6   8      102.81      127.99     16.93 o
  -5   6   8     6040.15     5774.16    102.15 o
  -4   6   8     1510.36     1437.12     50.06 o
  -3   6   8     9277.87     8968.38    124.11 o
  -2   6   8     2162.50     2290.59    142.58 o
  -1   6   8    13366.67    13181.16    183.63 o
   0   6   8      596.21      589.23     21.26 o
   1   6   8     7985.33     7732.22    114.84 o
   2   6   8     1676.80     1608.58     30.75 o
   3   6   8     2056.94     2003.98     45.36 o
   4   6   8     1785.47     1699.61     42.54 o
   5   6   8     1159.48     1174.88     36.02 o
   6   6   8      445.08      445.71     24.59 o
  -9   7   8       41.41       46.60     16.06 o
  -8   7   8     1668.51     1601.80     50.45 o
  -7   7   8      210.96      229.05     15.68 o
  -6   7   8     2431.50     2388.02     55.94 o
  -5   7   8      354.72      351.81     16.09 o
  -4   7   8     5001.43     4761.95     86.67 o
  -3   7   8      681.09      707.75     17.02 o
  -2   7   8     9995.72    10006.48    137.94 o
  -1   7   8     2334.31     2260.00     37.88 o
   0   7   8     5516.00     5388.05     80.05 o
   1   7   8      723.11      680.84     18.16 o
   2   7   8     3201.01     3179.83     52.07 o
   3   7   8      261.00      258.03     17.80 o
   4   7   8     1716.77     1637.10     41.72 o
   5   7   8      527.21      536.65     25.23 o
  -8   8   8        1.49       19.18     13.54 o
  -7   8   8      809.26      806.78     25.05 o
  -6   8   8       63.64      119.01     28.94 o
  -5   8   8     1514.32     1512.99     35.38 o
  -4   8   8       20.22       46.48     15.09 o
  -3   8   8     2434.26     2435.56     52.95 o
  -2   8   8      135.38      157.69     12.37 o
  -1   8   8     3130.61     3042.57     49.02 o
   0   8   8      543.26      510.91     15.32 o
   1   8   8      584.94      573.12     16.64 o
   2   8   8      362.99      427.77     45.70 o
   3   8   8      463.23      471.58     20.58 o
   4   8   8      579.96      554.44     23.95 o
   5   8   8      449.98      417.03     24.53 o
  -8   9   8     1596.87     1725.42     54.23 o
  -7   9   8       12.50       10.22     10.53 o
  -6   9   8     1974.83     2023.53     44.52 o
  -5   9   8      255.49      256.35     23.58 o
  -4   9   8     2171.42     2098.78     46.26 o
  -3   9   8      604.73      603.91     17.23 o
  -2   9   8     3283.28     3099.27     49.36 o
  -1   9   8      453.45      454.96     25.39 o
   0   9   8     2097.42     2001.49     36.11 o
   1   9   8      198.74      180.62     11.17 o
   2   9   8     1147.10     1088.77     25.17 o
   3   9   8      471.34      444.77     20.95 o
   4   9   8      696.43      727.34     27.27 o
  -7  10   8      322.39      317.25     23.79 o
  -6  10   8      107.18      105.76     12.68 o
  -5  10   8      589.21      580.03     22.13 o
  -4  10   8        1.68        5.91      7.43 o
  -3  10   8      482.81      474.02     15.70 o
  -2  10   8       76.50       70.88      8.27 o
  -1  10   8      304.78      313.39     13.95 o
   0  10   8      401.63      411.87     15.70 o
   1  10   8      274.35      261.21     13.68 o
   2  10   8       22.58       24.35     10.33 o
   3  10   8      585.40      570.72     23.81 o
  -6  11   8     2724.14     2897.60     60.53 o
  -5  11   8      138.37      157.39     14.25 o
  -4  11   8     3628.88     3633.08     59.32 o
  -3  11   8      257.34      254.77     13.65 o
  -2  11   8     2450.54     2438.49     42.62 o
  -1  11   8      343.79      321.73     15.26 o
   0  11   8     2923.79     2917.95     50.90 o
   1  11   8     1051.06     1026.47     30.74 o
   2  11   8     2435.20     2684.67     80.60 o
  -5  12   8       19.53       30.80     12.94 o
  -4  12   8       20.70       20.40     11.35 o
  -3  12   8       15.55       18.18      8.64 o
  -2  12   8       71.26       66.53      9.94 o
  -1  12   8       41.91       48.03     11.77 o
   0  12   8        0.54        9.56     13.08 o
 -10   1   9      157.44      173.75     14.34 o
  -9   1   9     3563.26     3544.58    107.24 o
  -8   1   9      234.01      236.57     12.74 o
  -7   1   9     5330.09     5237.77     75.72 o
  -6   1   9      966.75      971.38     20.87 o
  -5   1   9    10257.14    10467.62    164.66 o
  -4   1   9     3269.90     3332.58     55.74 o
  -3   1   9    18638.70    18468.54    282.20 o
  -2   1   9     8011.95     7795.20    112.78 o
  -1   1   9     9700.65     9555.03    110.79 o
   0   1   9     7732.33     7491.01    136.98 o
   1   1   9     7725.80     7472.59    111.32 o
   2   1   9     6451.94     6412.12    119.49 o
   3   1   9     5757.35     6009.51    147.51 o
   4   1   9     5390.65     5589.76    104.78 o
   5   1   9     1753.95     1706.33     41.32 o
   6   1   9     2237.56     2397.95     52.74 o
 -10   2   9      191.71      187.12     15.05 o
  -9   2   9        2.95       14.31      9.99 o
  -8   2   9      332.75      370.48     14.64 o
  -7   2   9      134.73      167.66     14.82 o
  -6   2   9      164.09      166.31     26.18 o
  -5   2   9     2913.79     2874.38     44.44 o
  -4   2   9       31.79       45.85      8.35 o
  -3   2   9     1571.29     1526.65     25.36 o
  -2   2   9     1075.49     1065.77     22.36 o
  -1   2   9      263.03      253.78     11.10 o
   0   2   9      271.15      268.35     12.13 o
   1   2   9      735.92      698.81     18.80 o
   2   2   9       59.12       40.13     12.40 o
   3   2   9     1283.08     1269.38     36.38 o
   4   2   9       23.73       10.46     23.66 o
   5   2   9       24.58       22.88     11.10 o
   6   2   9      401.25      424.59     21.55 o
 -10   3   9       84.32      130.25     13.34 o
  -9   3   9     3610.68     3616.20     67.02 o
  -8   3   9      542.06      566.30     16.71 o
  -7   3   9     7689.46     7686.52    106.41 o
  -6   3   9     1316.10     1353.95     25.96 o
  -5   3   9    10475.39    10167.14    137.93 o
  -4   3   9     1379.47     1322.85     30.35 o
  -3   3   9     4957.19     4905.16     86.72 o
  -2   3   9     2241.41     2154.79     41.00 o
  -1   3   9     4183.46     4061.51     62.14 o
   0   3   9     7477.28     7092.05     84.28 o
   1   3   9     5756.43     5621.48    103.19 o
   2   3   9     3066.37     2912.96     48.65 o
   3   3   9     2058.83     1952.67     48.55 o
   4   3   9      927.89      939.22     30.87 o
   5   3   9      294.57      287.11     18.94 o
   6   3   9     1030.27     1047.62     23.69 o
 -10   4   9      445.11      497.89     26.98 o
  -9   4   9       12.31       30.48     10.40 o
  -8   4   9     1174.82     1191.47     29.15 o
  -7   4   9       13.74       13.99      7.40 o
  -6   4   9     2707.94     2616.63     51.70 o
  -5   4   9       17.15       21.76      7.60 o
  -4   4   9     1944.32     1818.77     53.32 o
  -3   4   9       21.60       27.89      6.38 o
  -2   4   9     2032.69     1967.41     32.05 o
  -1   4   9      428.19      436.05     13.03 o
   0   4   9     2180.49     2072.92     35.58 o
   1   4   9      994.92      975.75     17.96 o
   2   4   9      899.95      911.12     18.13 o
   3   4   9      508.86      464.54     16.70 o
   4   4   9      180.08      195.76     12.88 o
   5   4   9      236.96      223.82     13.24 o
   6   4   9       72.75       70.69     10.27 o
  -9   5   9     1833.81     1857.45     58.15 o
  -8   5   9      223.05      220.32     19.20 o
  -7   5   9     3437.41     3335.34     63.76 o
  -6   5   9     1558.84     1545.20     35.18 o
  -5   5   9     4579.55     4272.32     78.70 o
  -4   5   9     3348.02     3088.36     59.18 o
  -3   5   9     4063.72     4041.08     73.38 o
  -2   5   9     2784.58     2720.70     42.38 o
  -1   5   9     6181.88     5942.67     86.72 o
   0   5   9     6640.77     6363.24     92.90 o
   1   5   9     4716.77     4670.43     92.15 o
   2   5   9     5044.54     4825.18     74.05 o
   3   5   9     1334.69     1281.66     35.40 o
   4   5   9     1586.60     1537.27     41.30 o
   5   5   9      702.58      675.84     27.73 o
  -9   6   9      102.58       93.22     17.73 o
  -8   6   9      985.92      974.47     36.89 o
  -7   6   9      218.81      222.64     18.37 o
  -6   6   9     1922.99     1834.39     39.87 o
  -5   6   9      136.75      154.74     11.44 o
  -4   6   9     3711.73     3398.16     64.70 o
  -3   6   9     1769.14     1760.45     30.54 o
  -2   6   9     2731.09     2809.11     44.02 o
  -1   6   9     3276.75     3244.89     50.96 o
   0   6   9     2727.80     2646.43     43.56 o
   1   6   9     2060.17     2022.05     36.04 o
   2   6   9     2286.15     2310.81     40.87 o
   3   6   9     1263.68     1269.60     34.77 o
   4   6   9     1234.27     1246.69     36.54 o
   5   6   9     1330.99     1440.68     41.73 o
  -8   7   9        6.25        5.64     12.61 o
  -7   7   9     1131.98     1137.10     29.94 o
  -6   7   9       85.57       98.77     11.04 o
  -5   7   9     2018.50     1945.15     68.51 o
  -4   7   9      495.58      494.52     18.54 o
  -3   7   9     4733.37     4870.75    107.82 o
  -2   7   9      499.49      537.23     15.06 o
  -1   7   9     3406.43     3291.66     52.18 o
   0   7   9      657.86      628.35     24.74 o
   1   7   9     1537.49     1541.27     30.09 o
   2   7   9     1431.60     1343.13     28.23 o
   3   7   9      796.71      788.26     26.98 o
   4   7   9     1104.45     1062.36     50.66 o
   5   7   9      543.10      436.16     36.50 o
  -8   8   9     1307.43     1311.92     44.85 o
  -7   8   9      213.94      246.85     16.20 o
  -6   8   9     1217.87     1238.81     31.83 o
  -5   8   9      798.25      827.41     25.06 o
  -4   8   9     2576.11     2438.45     50.94 o
  -3   8   9     2723.60     2729.45     53.10 o
  -2   8   9     2720.45     2655.48     43.21 o
  -1   8   9     1347.45     1307.98     26.35 o
   0   8   9     1010.42     1002.19     22.39 o
   1   8   9      757.97      713.92     19.24 o
   2   8   9      530.67      549.29     18.21 o
   3   8   9     1483.93     1450.12     38.13 o
   4   8   9      804.20      832.02     29.95 o
  -7   9   9      515.91      515.27     22.12 o
  -6   9   9       64.66       77.05     11.80 o
  -5   9   9     1026.57      988.81     28.55 o
  -4   9   9       54.40       56.37     10.43 o
  -3   9   9     1062.60     1074.92     23.46 o
  -2   9   9      444.70      439.15     14.64 o
  -1   9   9      144.99      148.24     14.15 o
   0   9   9      364.77      361.74     14.06 o
   1   9   9      357.36      345.01     14.76 o
   2   9   9       80.15       96.72     10.80 o
   3   9   9      431.77      430.73     21.81 o
  -7  10   9      145.08      175.43     27.49 o
  -6  10   9     2122.66     2086.18     55.23 o
  -5  10   9      437.33      473.58     21.12 o
  -4  10   9     2001.89     1865.19     43.55 o
  -3  10   9      612.58      578.14     25.28 o
  -2  10   9     2275.45     2221.36     39.22 o
  -1  10   9      785.38      731.38     19.54 o
   0  10   9     1497.48     1463.86     30.41 o
   1  10   9     1053.51     1022.57     24.99 o
   2  10   9      651.87      702.83     25.27 o
  -5  11   9      105.66       81.84     23.24 o
  -4  11   9      177.14      185.78     32.94 o
  -3  11   9       59.35       58.35     11.11 o
  -2  11   9      321.91      326.26     14.93 o
  -1  11   9       26.30       30.41      8.67 o
   0  11   9      312.79      354.85     16.54 o
   1  11   9      105.10      121.44     17.99 o
  -3  12   9      407.54      458.48     24.46 o
  -2  12   9     1345.38     1456.77     38.34 o
  -1  12   9     1070.68     1076.23     31.62 o
 -10   0  10      326.62      384.16     29.30 o
  -9   0  10     1557.99     1651.24     57.98 o
  -8   0  10      911.66      915.92     27.38 o
  -7   0  10     2335.78     2342.71     65.35 o
  -6   0  10     2282.56     2348.93     62.96 o
  -5   0  10     4994.91     5016.23    116.78 o
  -4   0  10     9195.55     8975.67    199.06 o
  -3   0  10     7235.58     7028.36    155.82 o
  -2   0  10     6880.47     6939.39    152.92 o
  -1   0  10     4526.52     4479.80     77.18 o
   0   0  10     3459.69     3368.04    103.36 o
   1   0  10     2573.67     2659.39     56.20 o
   2   0  10     9695.80     9873.28    247.91 o
   3   0  10     1908.49     1980.69     66.40 o
   4   0  10     6808.97     7104.67    183.82 o
   5   0  10      511.15      525.26     33.58 o
   6   0  10     1705.38     1775.39     61.33 o
 -10   1  10       30.23       44.60     12.18 o
  -9   1  10        2.94       17.79     11.22 o
  -8   1  10       24.38       29.28      8.58 o
  -7   1  10      209.12      203.88     10.99 o
  -6   1  10       53.84       65.64      7.55 o
  -5   1  10      622.14      657.50     19.37 o
  -4   1  10       29.46       27.42      5.43 o
  -3   1  10      400.41      385.52     23.16 o
  -2   1  10       13.35       -3.45     15.20 o
  -1   1  10      318.96      321.67      9.98 o
   0   1  10      390.27      364.69     15.85 o
   1   1  10     1264.23     1266.45     28.17 o
   2   1  10      654.80      640.87     26.62 o
   3   1  10      275.00      308.27     21.79 o
   4   1  10       24.37        9.18     26.09 o
   5   1  10       40.10       73.61     12.91 o
   6   1  10       15.91        8.73     11.91 o
 -10   2  10      427.02      483.82     21.77 o
  -9   2  10     2258.77     2204.22     46.81 o
  -8   2  10     1559.00     1635.75     30.99 o
  -7   2  10     5257.87     5283.87     77.83 o
  -6   2  10     2613.08     2657.80     42.88 o
  -5   2  10     6486.79     6402.84     89.75 o
  -4   2  10     6223.94     5916.38    118.35 o
  -3   2  10     7109.65     6846.59    118.67 o
  -2   2  10     8681.23     8466.26    142.25 o
  -1   2  10     6933.97     6824.05     83.84 o
   0   2  10     4935.57     4733.66     73.63 o
   1   2  10     3570.20     3475.26     57.54 o
   2   2  10     3866.91     3991.31     83.08 o
   3   2  10      936.73      979.08     32.94 o
   4   2  10     2442.58     2429.38     54.68 o
   5   2  10      180.76      219.27     16.63 o
   6   2  10     1235.67     1372.84     52.38 o
 -10   3  10      196.61      218.03     20.06 o
  -9   3  10       41.02       58.61     11.30 o
  -8   3  10      563.64      545.07     16.79 o
  -7   3  10      628.08      654.68     18.24 o
  -6   3  10      494.11      445.59     18.05 o
  -5   3  10      714.06      677.14     27.03 o
  -4   3  10     1347.94     1254.65     52.84 o
  -3   3  10      422.40      399.66     23.64 o
  -2   3  10     1528.41     1456.61     33.96 o
  -1   3  10      928.93      891.07     25.58 o
   0   3  10      433.91      438.61     12.07 o
   1   3  10     1562.38     1539.06     28.65 o
   2   3  10        5.99       13.42     25.42 o
   3   3  10      141.96      111.44     23.28 o
   4   3  10      152.43      150.97     15.61 o
   5   3  10      123.34      143.58     11.02 o
  -9   4  10     1711.13     1778.84     56.79 o
  -8   4  10     1372.82     1446.34     35.29 o
  -7   4  10     4155.47     4132.42     76.93 o
  -6   4  10     2522.32     2447.53     50.09 o
  -5   4  10     2936.96     2829.94     55.96 o
  -4   4  10     3720.49     3389.75     64.13 o
  -3   4  10     3532.03     3410.99     63.60 o
  -2   4  10     8497.19     8263.00    115.26 o
  -1   4  10     5006.81     4877.75    151.02 o
   0   4  10     8032.54     7962.00    115.37 o
   1   4  10     1242.77     1242.55     21.57 o
   2   4  10     2675.12     2716.00     44.82 o
   3   4  10      153.53      165.86     12.15 o
   4   4  10     1250.21     1262.39     28.78 o
   5   4  10      102.07      110.94     13.72 o
  -9   5  10      273.57      285.52     24.84 o
  -8   5  10      591.20      550.05     21.43 o
  -7   5  10      450.54      456.79     18.92 o
  -6   5  10     1719.31     1665.39     37.50 o
  -5   5  10      421.96      427.84     17.34 o
  -4   5  10     1456.31     1381.70     32.23 o
  -3   5  10      777.35      761.10     21.44 o
  -2   5  10     1354.04     1318.88     24.79 o
  -1   5  10     1934.90     1943.67     44.25 o
   0   5  10     2561.93     2479.86     41.97 o
   1   5  10      712.37      708.58     19.18 o
   2   5  10     1858.46     1829.84     43.70 o
   3   5  10      444.40      431.78     22.28 o
   4   5  10       92.58       91.69     15.87 o
   5   5  10      588.52      594.77     27.47 o
  -8   6  10      302.57      316.82     17.88 o
  -7   6  10      982.63      983.19     27.52 o
  -6   6  10      922.78      861.95     24.97 o
  -5   6  10     1099.78     1070.58     28.40 o
  -4   6  10     1730.09     1628.45     36.98 o
  -3   6  10     2640.79     2466.57     49.50 o
  -2   6  10     1676.86     1676.19     32.74 o
  -1   6  10     2493.88     2404.49     52.02 o
   0   6  10     2599.55     2568.88     43.37 o
   1   6  10      296.83      309.17     13.97 o
   2   6  10     2910.53     2882.02     60.67 o
   3   6  10      477.85      493.52     29.29 o
   4   6  10     1733.75     1645.37     44.70 o
  -8   7  10      405.69      347.71     24.39 o
  -7   7  10      491.51      471.50     20.00 o
  -6   7  10     1165.34     1135.47     52.28 o
  -5   7  10     1883.56     1844.13     41.75 o
  -4   7  10     1360.32     1292.47     32.00 o
  -3   7  10     2485.33     2435.66     49.86 o
  -2   7  10      504.51      531.25     15.30 o
  -1   7  10     2042.41     1955.05     45.47 o
   0   7  10      302.62      290.02     13.38 o
   1   7  10     1638.36     1541.25     30.80 o
   2   7  10      707.75      737.09     25.45 o
   3   7  10     2188.55     2201.08     51.58 o
   4   7  10       95.01      117.04     15.93 o
  -7   8  10      710.11      719.89     25.11 o
  -6   8  10      255.60      273.24     16.90 o
  -5   8  10     1321.48     1290.87     46.14 o
  -4   8  10      778.37      761.15     24.13 o
  -3   8  10     1328.35     1339.90     33.06 o
  -2   8  10      463.05      469.60     15.22 o
  -1   8  10      977.45      943.90     41.10 o
   0   8  10      185.96      191.84     11.61 o
   1   8  10      721.68      735.07     20.66 o
   2   8  10      495.80      500.49     22.09 o
   3   8  10      506.47      529.71     28.12 o
  -7   9  10      708.15      792.82     27.16 o
  -6   9  10     1586.11     1479.48     63.68 o
  -5   9  10     1696.45     1696.26     41.32 o
  -4   9  10     2822.45     2726.56     57.53 o
  -3   9  10     1683.81     1670.83     39.53 o
  -2   9  10     1729.98     1784.81     37.83 o
  -1   9  10     1310.51     1291.44     26.78 o
   0   9  10      626.80      616.91     18.42 o
   1   9  10     1633.64     1611.51     33.02 o
   2   9  10      315.48      349.35     19.73 o
   3   9  10      987.92     1008.36     46.21 o
  -6  10  10       76.21       90.92     19.52 o
  -5  10  10      195.26      184.42     25.40 o
  -4  10  10      379.30      353.04     18.75 o
  -3  10  10       12.14       18.85     10.48 o
  -2  10  10      930.99      967.91     23.55 o
  -1  10  10        8.88       10.02      8.22 o
   0  10  10      349.81      387.58     22.52 o
   1  10  10      144.76      143.09     12.22 o
   2  10  10      211.65      244.81     23.18 o
  -4  11  10      962.12      975.41     30.45 o
  -3  11  10      783.40      837.96     27.88 o
  -2  11  10      969.55     1012.51     25.06 o
  -1  11  10     1617.66     1638.67     33.32 o
   0  11  10      973.97     1062.75     57.72 o
   1  11  10     1510.03     1543.65     68.15 o
 -10   1  11      597.82      646.56     56.32 o
  -9   1  11     1231.85     1308.16     34.85 o
  -8   1  11     1443.08     1540.68     30.91 o
  -7   1  11     1737.62     1819.94     46.22 o
  -6   1  11     4795.93     4891.39     71.13 o
  -5   1  11     3244.64     3209.55     86.66 o
  -4   1  11     5350.57     5308.94     94.18 o
  -3   1  11     1202.44     1201.23     28.26 o
  -2   1  11     3447.43     3404.15     63.07 o
  -1   1  11      576.33      565.88     15.39 o
   0   1  11     6749.95     6749.31    104.95 o
   1   1  11      685.54      707.94     20.59 o
   2   1  11     7314.83     7509.29    138.43 o
   3   1  11      269.64      272.30     18.95 o
   4   1  11     3162.75     3366.95    145.73 o
   5   1  11       41.66       46.17     12.51 o
 -10   2  11      142.29      150.00     18.86 o
  -9   2  11       42.65       53.15     11.68 o
  -8   2  11       78.56       82.87      9.72 o
  -7   2  11      122.10      119.42     10.15 o
  -6   2  11      158.37      152.14     12.29 o
  -5   2  11      255.81      234.03     23.39 o
  -4   2  11      598.71      617.07     19.74 o
  -3   2  11      197.68      208.59     11.89 o
  -2   2  11      143.47      137.33      9.09 o
  -1   2  11     1288.98     1274.99     25.25 o
   0   2  11     1245.39     1190.42     26.91 o
   1   2  11      803.57      872.60     23.54 o
   2   2  11      116.92      118.37     40.11 o
   3   2  11      353.37      354.94     21.31 o
   4   2  11       23.13       14.10     11.83 o
   5   2  11       93.94       99.12     14.41 o
  -9   3  11     1536.80     1484.79     51.49 o
  -8   3  11     1854.18     1871.29     42.47 o
  -7   3  11     2305.05     2228.48     47.32 o
  -6   3  11     3749.92     3681.66     70.02 o
  -5   3  11     3058.60     2806.60     56.12 o
  -4   3  11     6681.49     6420.86    113.57 o
  -3   3  11     2576.75     2535.05     50.19 o
  -2   3  11    12912.25    12165.23    201.75 o
  -1   3  11     2119.95     2167.55     36.63 o
   0   3  11     9142.91     8883.69    105.99 o
   1   3  11      903.59      901.21     18.97 o
   2   3  11     3092.97     3219.69    103.53 o
   3   3  11       64.76       50.14     32.16 o
   4   3  11     2066.51     2269.32     95.58 o
   5   3  11       32.08       53.44      9.87 o
  -9   4  11      411.07      462.55     29.57 o
  -8   4  11      442.75      422.19     19.74 o
  -7   4  11      507.41      528.50     46.54 o
  -6   4  11      378.68      346.41     16.73 o
  -5   4  11      659.88      673.62     21.51 o
  -4   4  11      348.36      305.78     14.72 o
  -3   4  11     1935.32     1868.57     39.57 o
  -2   4  11     1041.85      979.89     24.68 o
  -1   4  11     2245.62     2208.94     50.14 o
   0   4  11      973.14      977.91     23.20 o
   1   4  11      603.14      602.66     16.76 o
   2   4  11      402.89      394.17     16.11 o
   3   4  11      383.74      377.40     17.35 o
   4   4  11       79.82       84.44     11.76 o
  -9   5  11      775.65      728.34     34.86 o
  -8   5  11      741.74      726.61     24.57 o
  -7   5  11      745.47      775.79     24.68 o
  -6   5  11     1499.21     1405.94     34.01 o
  -5   5  11     1173.25     1095.42     29.01 o
  -4   5  11     1645.02     1589.94     44.51 o
  -3   5  11     1359.98     1296.71     33.73 o
  -2   5  11     4366.72     4323.09     78.50 o
  -1   5  11      144.90      144.57     13.74 o
   0   5  11     4116.50     3987.33     63.06 o
   1   5  11       12.11       21.45      7.98 o
   2   5  11     2157.95     2163.86     96.91 o
   3   5  11       22.80       52.34     28.04 o
   4   5  11     1585.88     1573.13     45.51 o
  -8   6  11      602.81      589.01     22.51 o
  -7   6  11      448.52      495.13     20.24 o
  -6   6  11      368.15      344.24     17.22 o
  -5   6  11      815.73      797.70     24.81 o
  -4   6  11       34.44       33.36      8.60 o
  -3   6  11     1823.25     1741.11     38.52 o
  -2   6  11       50.95       62.58     12.71 o
  -1   6  11      952.56      892.35     44.53 o
   0   6  11      641.28      614.18     23.43 o
   1   6  11     1161.63     1157.07     33.74 o
   2   6  11       48.20       46.63     12.18 o
   3   6  11     1095.91     1094.18     34.67 o
   4   6  11        6.29        1.63     14.00 o
  -8   7  11      409.37      407.88     20.23 o
  -7   7  11      331.33      326.73     27.91 o
  -6   7  11     1324.81     1355.48     48.30 o
  -5   7  11      784.70      723.88     24.11 o
  -4   7  11      879.11      880.12     25.75 o
  -3   7  11      776.27      763.92     26.02 o
  -2   7  11      612.92      604.24     20.29 o
  -1   7  11      186.81      213.05     15.78 o
   0   7  11     1166.51     1119.78     32.74 o
   1   7  11      269.85      278.32     14.78 o
   2   7  11     1456.09     1476.45     94.84 o
   3   7  11      289.15      312.96     21.61 o
  -7   8  11      735.72      747.51     26.34 o
  -6   8  11     1010.98     1008.45     29.97 o
  -5   8  11     1824.68     1744.35     49.05 o
  -4   8  11      858.47      798.67     25.62 o
  -3   8  11     2080.23     2056.83     45.43 o
  -2   8  11      293.10      299.94     16.11 o
  -1   8  11     1626.03     1637.17     36.99 o
   0   8  11       85.22      103.21     14.19 o
   1   8  11     2665.15     2642.91     47.06 o
   2   8  11       18.89       36.92     12.42 o
  -6   9  11      472.13      474.35     22.10 o
  -5   9  11      222.73      231.27     17.47 o
  -4   9  11      909.64      939.24     28.96 o
  -3   9  11       25.35       30.04     10.67 o
  -2   9  11      738.72      788.84     25.55 o
  -1   9  11      243.23      266.30     13.81 o
   0   9  11      569.11      556.39     36.14 o
   1   9  11      251.29      277.62     15.22 o
   2   9  11      328.84      367.42     29.43 o
  -5  10  11     1067.55     1079.18     32.82 o
  -4  10  11      612.71      696.60     41.06 o
  -3  10  11     1832.95     1893.69     44.94 o
  -2  10  11      720.79      781.40     26.85 o
  -1  10  11     2351.64     2453.62     43.92 o
   0  10  11      238.87      238.25     19.58 o
   1  10  11     1398.50     1383.51     61.13 o
  -9   0  12      534.72      633.97     25.29 o
  -8   0  12     2687.16     2854.10     80.29 o
  -7   0  12     1021.66     1074.08     39.77 o
  -6   0  12     5184.60     5398.04    128.28 o
  -5   0  12      461.38      468.22     22.54 o
  -4   0  12     3549.05     3539.73     84.46 o
  -1   0  12       51.62       67.45     18.92 o
   0   0  12     4996.50     5113.10    143.24 o
   1   0  12       28.01       41.02     19.58 o
   2   0  12     3689.77     4024.89    115.95 o
   3   0  12        6.61        5.18     16.06 o
   4   0  12      670.40      718.61     38.65 o
  -9   1  12        2.67        9.34      9.20 o
  -8   1  12       17.30       15.25      9.07 o
  -7   1  12       29.51       32.47      8.39 o
  -6   1  12      243.10      287.27     16.93 o
  -5   1  12        2.62        7.44      8.18 o
  -4   1  12      678.38      644.68     25.22 o
  -3   1  12        9.31        4.65      9.52 o
  -2   1  12       25.18       22.39     11.92 o
  -1   1  12       33.54       33.46     15.60 o
   0   1  12      180.78      181.09     17.40 o
   1   1  12       95.92       83.29     14.67 o
   2   1  12        2.01      -10.32     11.36 o
   3   1  12       30.04       17.02     11.80 o
   4   1  12        2.13        4.06     13.11 o
  -9   2  12      522.72      526.67     32.31 o
  -8   2  12     2349.01     2293.49     49.48 o
  -7   2  12      822.14      857.88     64.23 o
  -6   2  12     4500.61     4476.04     83.42 o
  -5   2  12      378.12      370.56     17.07 o
  -4   2  12     8353.32     7965.59    139.23 o
  -3   2  12      595.92      596.64     19.24 o
  -2   2  12     9023.65     8812.52    149.44 o
  -1   2  12      508.47      503.02     28.40 o
   0   2  12     6803.13     6999.30    131.56 o
   1   2  12       70.72       98.08     14.04 o
   2   2  12     3830.42     3949.19    122.35 o
   3   2  12        9.85        1.94     11.80 o
   4   2  12     1697.76     1821.82     46.26 o
  -9   3  12      162.56      181.36     21.25 o
  -8   3  12       18.98       13.24     15.53 o
  -7   3  12      466.13      438.16     19.58 o
  -6   3  12      132.92      143.49     24.80 o
  -5   3  12      663.79      636.74     48.94 o
  -4   3  12      564.02      530.14     23.41 o
  -3   3  12     1527.99     1430.87     32.93 o
  -2   3  12        6.88        5.09     15.47 o
  -1   3  12     1160.53     1202.56     28.25 o
   0   3  12        4.34       -8.93     10.40 o
   1   3  12      593.97      592.23     19.02 o
   2   3  12       61.93       70.95     10.79 o
   3   3  12      484.81      583.78     20.22 o
   4   3  12        0.84        9.77     13.36 o
  -8   4  12     1284.44     1291.24     33.95 o
  -7   4  12      582.74      609.33     22.48 o
  -6   4  12     1727.76     1670.70     38.90 o
  -5   4  12      626.05      583.99     20.96 o
  -4   4  12     6206.69     5935.95    106.77 o
  -3   4  12      705.99      706.19     36.47 o
  -2   4  12     7485.07     7182.74    124.10 o
  -1   4  12      286.70      295.17     19.90 o
   0   4  12     3519.06     3613.51     75.11 o
   1   4  12        4.69        2.97      6.68 o
   2   4  12     1921.93     1941.82     41.98 o
   3   4  12        3.51        9.22     10.13 o
   4   4  12     1791.75     1946.34     38.28 o
  -8   5  12       57.45       49.48     11.95 o
  -7   5  12      767.38      803.85     27.28 o
  -6   5  12        6.39       21.89      9.30 o
  -5   5  12     1582.37     1516.26     36.74 o
  -4   5  12       26.06       36.65      8.95 o
  -3   5  12     1866.75     1835.25     40.44 o
  -2   5  12      173.90      178.06     12.50 o
  -1   5  12     1148.81     1118.99     27.92 o
   0   5  12      175.67      209.67     19.66 o
   1   5  12      455.53      445.38     17.12 o
   2   5  12        2.67       -2.58     15.90 o
   3   5  12      606.90      628.16     28.72 o
  -8   6  12      949.15     1002.58     29.77 o
  -7   6  12      242.91      264.81     19.73 o
  -6   6  12     1141.49     1160.30     31.50 o
  -5   6  12      490.13      501.09     20.50 o
  -4   6  12     1431.73     1355.50     33.68 o
  -3   6  12      217.35      231.12     17.93 o
  -2   6  12     1101.44     1091.35     28.29 o
  -1   6  12       11.85        7.87      7.22 o
   0   6  12     1279.19     1343.25     37.21 o
   1   6  12        5.20        9.86      8.62 o
   2   6  12     1048.60     1067.42     33.68 o
   3   6  12       44.73       44.48     14.10 o
  -8   7  12      217.25      202.97     26.04 o
  -7   7  12     1086.95     1125.96     32.30 o
  -6   7  12      343.08      333.80     18.40 o
  -5   7  12     1703.51     1613.16     39.51 o
  -4   7  12      168.66      164.24     13.06 o
  -3   7  12      835.05      791.06     24.41 o
  -2   7  12      154.80      173.43     13.52 o
  -1   7  12     1132.61     1177.97     25.64 o
   0   7  12        6.27       21.61     11.64 o
   1   7  12     1396.16     1433.79     39.79 o
   2   7  12       73.63       46.50     13.28 o
  -7   8  12       78.14       91.88     24.96 o
  -6   8  12     1023.98     1030.05     31.32 o
  -5   8  12       12.30       16.28     14.80 o
  -4   8  12     1111.86     1096.59     31.46 o
  -3   8  12       23.33       12.04     11.98 o
  -2   8  12      963.29      949.37     27.86 o
  -1   8  12       26.81       34.99      8.78 o
   0   8  12     1224.03     1242.57     42.98 o
   1   8  12       42.30       68.59     17.29 o
   2   8  12      821.67      869.13     41.66 o
  -5   9  12     1836.29     1834.05     45.14 o
  -4   9  12      426.99      448.86     21.22 o
  -3   9  12     1981.43     2058.96     47.53 o
  -2   9  12       97.64      106.12     13.29 o
  -1   9  12     2357.72     2495.37     44.75 o
   0   9  12       18.93       15.91     13.41 o
   1   9  12     2067.38     2103.03     76.49 o
  -2  10  12      265.52      280.93     18.58 o
  -1  10  12       84.45      112.86     28.75 o
   0  10  12      194.72      185.29     30.08 o
  -9   1  13      213.46      254.02     14.75 o
  -8   1  13     2845.46     2915.51     60.84 o
  -7   1  13      149.43      153.78     17.30 o
  -6   1  13     3983.39     3964.27     76.40 o
  -5   1  13       65.09       76.54     10.71 o
  -4   1  13     3568.67     3393.83     66.74 o
  -3   1  13       17.81        6.64     18.65 o
  -2   1  13     4754.00     4836.75    142.13 o
  -1   1  13       53.38       78.80     18.26 o
   0   1  13     4623.89     4898.40    134.44 o
   1   1  13      321.59      308.42     28.27 o
   2   1  13     1694.32     1843.57     65.59 o
   3   1  13      104.53      110.48     15.38 o
  -9   2  13       95.28      103.63     18.16 o
  -8   2  13       31.46       25.38     11.22 o
  -7   2  13       93.94      107.69     25.59 o
  -6   2  13      510.93      503.58     21.00 o
  -5   2  13      143.99      139.89     11.92 o
  -4   2  13      206.52      207.82     13.74 o
  -3   2  13      140.30      139.48     10.62 o
  -2   2  13       33.91       36.81      7.94 o
  -1   2  13      266.24      300.83     26.91 o
   0   2  13       66.88       45.81     16.00 o
   1   2  13      386.77      380.93     22.19 o
   2   2  13      151.20      152.74     17.72 o
   3   2  13      110.58      137.67     16.56 o
  -9   3  13      122.85       98.73     19.92 o
  -8   3  13     1124.20     1114.33     31.86 o
  -7   3  13       74.81       99.54     22.97 o
  -6   3  13     2580.29     2545.88     61.03 o
  -5   3  13        3.83       29.07     16.46 o
  -4   3  13     5347.69     5062.35     95.14 o
  -3   3  13        0.09       44.14     10.59 o
  -2   3  13     5712.45     5553.25     98.96 o
  -1   3  13        7.17       23.34      9.49 o
   0   3  13     2908.40     3006.53     89.86 o
   1   3  13      256.83      290.06     30.43 o
   2   3  13     3205.54     3357.89     58.29 o
   3   3  13      363.06      438.25     25.09 o
  -8   4  13        4.22        2.32     15.90 o
  -7   4  13      360.25      355.84     22.96 o
  -6   4  13       35.67       32.71     13.81 o
  -5   4  13      876.04      895.44     53.86 o
  -4   4  13      135.54      132.34     11.74 o
  -3   4  13     1319.35     1353.29     35.61 o
  -2   4  13      166.00      160.59     12.73 o
  -1   4  13      668.58      702.96     21.23 o
   0   4  13       72.06       81.20     14.12 o
   1   4  13      632.52      720.04     47.09 o
   2   4  13       86.75       95.39     12.05 o
   3   4  13      517.95      532.43     32.35 o
  -8   5  13      911.64      972.81     29.90 o
  -7   5  13      215.89      213.11     15.69 o
  -6   5  13     1669.58     1653.23     39.79 o
  -5   5  13      209.14      193.00     14.92 o
  -4   5  13     2287.26     2196.47     47.79 o
  -3   5  13       11.92       10.13      8.68 o
  -2   5  13     2061.24     2064.87     69.66 o
  -1   5  13        1.56        3.86      7.97 o
   0   5  13      970.82     1000.26     38.22 o
   1   5  13        4.14        4.51     18.45 o
   2   5  13     1322.10     1438.84     42.63 o
   3   5  13       77.55       43.09     20.12 o
  -7   6  13      851.33      858.54     28.06 o
  -6   6  13        1.08        5.30     10.54 o
  -5   6  13      981.96      950.51     28.69 o
  -4   6  13        1.19       10.26      8.91 o
  -3   6  13     1091.27     1049.68     53.66 o
  -2   6  13       10.41       13.72     12.38 o
  -1   6  13      942.58      985.11     27.35 o
   0   6  13       73.46       63.32     13.63 o
   1   6  13      578.91      577.60     38.97 o
   2   6  13      133.64      136.49     23.97 o
  -6   7  13     1067.85     1135.30     32.78 o
  -5   7  13        4.62        0.28     10.30 o
  -4   7  13      869.98      840.61     26.68 o
  -3   7  13      132.58      117.50     28.65 o
  -2   7  13     1155.21     1188.25     41.54 o
  -1   7  13      112.34      115.04     12.52 o
   0   7  13     1140.06     1226.74     38.09 o
   1   7  13       26.91        9.49     19.12 o
  -5   8  13      944.10      978.93     35.41 o
  -4   8  13       37.73       57.24     12.03 o
  -3   8  13     1040.11     1056.95     30.89 o
  -2   8  13        2.32       -6.12     10.38 o
  -1   8  13     2128.92     2242.86     49.30 o
   0   8  13       58.61       34.88     14.69 o
  -3   9  13        1.56        7.47     11.14 o
  -2   9  13      570.87      616.23     24.52 o
  -1   9  13        9.43        9.69     11.40 o
   0   9  13      474.82      527.24     41.94 o
  -8   0  14     2683.52     2808.06     91.43 o
  -7   0  14        4.04       18.19     17.92 o
  -6   0  14     3863.43     4132.42    129.76 o
  -5   0  14       19.66        2.99     21.71 o
  -3   0  14      185.91      207.09     30.62 o
  -2   0  14     5464.79     5649.24    164.33 o
  -1   0  14      818.84      899.48     46.00 o
   2   0  14      574.84      623.41     39.57 o
   3   0  14      113.28      105.11     21.25 o
  -8   1  14        8.03        8.13      9.50 o
  -7   1  14       60.97       92.53     22.14 o
  -6   1  14       65.33       66.06     23.70 o
  -5   1  14       42.40       48.39     24.63 o
  -4   1  14        1.89        5.44     20.97 o
  -3   1  14       47.16       34.92     21.11 o
  -2   1  14       32.97       27.61     20.38 o
  -1   1  14      184.72      180.89     17.68 o
   2   1  14       60.24       58.88     14.83 o
   3   1  14        5.56      -18.02     18.02 o
  -8   2  14     1388.03     1438.21     37.67 o
  -7   2  14       51.13       40.91     12.61 o
  -6   2  14     2614.39     2705.10     57.30 o
  -5   2  14       73.20       80.83     11.05 o
  -4   2  14     3081.94     2935.32     59.85 o
  -3   2  14      137.32      161.56     25.90 o
  -2   2  14     2645.34     2666.38     89.90 o
  -1   2  14      634.64      683.95     38.71 o
   0   2  14     2239.27     2382.18     76.24 o
   2   2  14     1272.16     1332.23     94.84 o
   3   2  14      351.22      353.03     32.56 o
  -8   3  14        0.41       -0.18     17.62 o
  -7   3  14      200.59      220.81     16.47 o
  -6   3  14        2.06        7.25     13.67 o
  -5   3  14      346.67      349.02     17.79 o
  -4   3  14      137.41      151.12     21.65 o
  -3   3  14      236.15      236.09     14.17 o
  -2   3  14       35.08       38.58      8.53 o
  -1   3  14      247.13      272.29     26.04 o
   0   3  14        2.74      -14.20     14.20 o
   1   3  14      280.04      301.54     31.56 o
   2   3  14       64.75       69.06     11.71 o
  -7   4  14       16.20        8.53     10.79 o
  -6   4  14     2022.29     1959.93     45.56 o
  -5   4  14       11.84       15.04      9.97 o
  -4   4  14     2559.01     2528.65     53.62 o
  -3   4  14       25.02       27.35      8.99 o
  -2   4  14     1047.40     1060.63     39.73 o
  -1   4  14       48.43       62.37      9.61 o
   0   4  14     1601.63     1730.10     38.42 o
   1   4  14      219.33      175.68     29.49 o
   2   4  14     1428.94     1727.97     70.41 o
  -7   5  14      523.43      528.41     22.91 o
  -6   5  14       81.20       78.87     12.36 o
  -5   5  14     1086.80     1034.82     30.34 o
  -4   5  14       67.69       68.39     11.03 o
  -3   5  14      959.13     1034.22     28.96 o
  -2   5  14       70.05       71.89     10.73 o
  -1   5  14      304.41      359.79     21.36 o
   0   5  14      446.40      455.38     33.63 o
   1   5  14      182.87      232.31     32.34 o
  -6   6  14     1420.68     1407.82     37.65 o
  -5   6  14       16.50       -3.26     13.41 o
  -4   6  14     1412.46     1441.14     44.67 o
  -3   6  14      197.61      192.72     26.80 o
  -2   6  14     1138.94     1252.05     32.92 o
  -1   6  14      104.61      112.69     12.34 o
   0   6  14     1163.37     1321.81     54.96 o
   1   6  14       19.09       30.47     21.24 o
  -5   7  14      956.45      998.45     31.22 o
  -4   7  14        2.74       -3.73     11.88 o
  -3   7  14     1564.70     1680.27     41.31 o
  -2   7  14       15.58        5.30     10.55 o
  -1   7  14     1200.81     1285.87     34.10 o
   0   7  14       68.02       76.21     22.37 o
  -3   8  14       69.56       73.30     18.09 o
  -2   8  14      599.04      665.91     25.46 o
  -1   8  14      277.03      309.40     22.32 o
   0   8  14      347.02      405.70     37.21 o
  -7   1  15       63.66      108.98     16.32 o
  -6   1  15     1401.51     1400.13     66.81 o
  -5   1  15      435.61      487.41     48.12 o
  -4   1  15     2844.35     2832.94    106.00 o
  -3   1  15     1123.43     1109.22     58.50 o
  -2   1  15     2919.31     3158.87    104.22 o
  -1   1  15      816.22      902.14     35.91 o
  -8   2  15        1.93       14.34     14.20 o
  -7   2  15       89.62      106.27     29.38 o
  -6   2  15       49.07       35.25     22.77 o
  -5   2  15       21.46       -0.33     22.50 o
  -4   2  15      122.60      146.08     29.28 o
  -3   2  15       75.79       72.50     24.96 o
  -2   2  15        1.46      -11.55     17.39 o
  -1   2  15      347.64      342.35     31.16 o
  -7   3  15       70.03       84.24     13.07 o
  -6   3  15     1043.46     1100.72     32.19 o
  -5   3  15      260.79      275.06     25.34 o
  -4   3  15      903.85      896.86     41.94 o
  -3   3  15      176.55      181.04     28.03 o
  -2   3  15      594.11      602.38     40.97 o
  -1   3  15      423.85      465.59     35.63 o
  -7   4  15      283.85      301.93     23.58 o
  -6   4  15       40.29       28.43     11.60 o
  -5   4  15      289.75      303.12     25.11 o
  -4   4  15       45.77       68.40     10.86 o
  -3   4  15       76.59       87.63     13.61 o
  -2   4  15      179.17      196.37     14.28 o
  -1   4  15       59.16       62.87     20.78 o
  -6   5  15     1054.27     1067.36     37.96 o
  -5   5  15      390.17      396.11     20.01 o
  -4   5  15     1007.84     1077.07     31.39 o
  -3   5  15      283.60      289.07     17.05 o
  -2   5  15     1102.89     1246.84     32.74 o
  -1   5  15      170.67      175.51     14.98 o
   0   5  15      922.33     1042.67     37.21 o
  -5   6  15      905.17      882.90     33.81 o
  -4   6  15       49.59       54.06     14.34 o
  -3   6  15      729.47      764.87     26.34 o
  -2   6  15      357.62      410.02     20.55 o
  -1   6  15      445.09      512.82     21.45 o
   0   6  15      436.22      509.03     27.45 o
  -3   7  15      352.22      392.55     24.39 o
  -2   7  15      668.98      758.87     32.26 o
  -1   7  15      183.64      174.52     27.89 o
  -6   0  16     1372.15     1441.71     70.86 o
  -5   0  16      871.89      906.50     62.83 o
  -4   0  16     1871.23     2009.53     89.47 o
  -3   0  16     1510.63     1627.44     74.37 o
  -2   0  16     1391.57     1684.88     70.67 o
  -1   0  16      894.48      918.76     47.92 o
  -6   1  16      100.02      132.31     67.75 o
  -5   1  16        1.28        3.61     18.64 o
  -4   1  16      117.64      103.13     31.01 o
  -3   1  16       44.29       49.50     17.69 o
  -2   1  16        1.84      -13.75     13.75 o
  -1   1  16       77.84       97.39     22.24 o
  -5   2  16      288.75      263.34     37.60 o
  -4   2  16      791.72      828.89     54.63 o
  -3   2  16      513.23      555.45     42.81 o
  -2   2  16      435.82      476.34     28.48 o
  -1   2  16      634.63      784.04     43.76 o
  -5   3  16       42.07        1.00     24.69 o
  -4   3  16       86.06      110.27     26.76 o
  -3   3  16       78.80       84.18     24.90 o
  -2   3  16       15.13       16.93     19.78 o
  -1   3  16       92.82       92.09     22.17 o
  -6   4  16      781.73      771.16     32.27 o
  -5   4  16      267.64      291.02     20.13 o
  -4   4  16      375.75      374.32     38.94 o
  -3   4  16      309.59      356.43     37.60 o
  -2   4  16      331.33      382.24     37.27 o
  -1   4  16      602.90      759.59     45.48 o
  -5   5  16      397.43      388.28     23.66 o
  -4   5  16       80.28       76.55     14.07 o
  -3   5  16      228.23      228.22     19.06 o
  -2   5  16      250.38      292.00     32.88 o
  -1   5  16      114.05       85.25     24.43 o
  -3   1  17      855.18      955.33     40.24 o
  -2   1  17      229.65      291.90     33.64 o
  -3   2  17       32.93       54.70     27.02 o
  -2   2  17       66.76       90.57     17.91 o
 
